# Supplementary material for: Serum metabolic and microbial profiling yields insights into promoting effect of tryptophan‐related metabolites for health longevity in centenarians
Source: Imeta. 2025 Apr 20;4(3):e70025. doi: 10.1002/imt2.70025 (PMC12130558; doi:10.1002/imt2.70025)
Supplement: Supplementary file 2 — Table S1. General characteristics of study participants. Table S2. 808 serum metabolites detected in the cohort. Table S3. The list of the 47 centenarian‐specific serum metabolites. Table S4. The physiological and cognitive functions of 145 centenarians. Table S5. General characteristics of healthy and frail centenarians. [file IMT2-4-e70025-s002.xlsx]

## Sheet: S1
Table S1 General characteristics of study participants
Characteristic	Centenarians group (CE)	Lineal relatives of the centenarians (CE-L)	Elderly control group (Elderly)	Young control group (Young)	p value (K-W)
Total participants (n)	145 (≥ 100 years)	126 (21–100 years)	92 (65–89 years)	62 (21–55 years)	-
Age (years)	102.32 ± 3.22	60.97 ± 12.26	73.23 ± 6.03	37.00 ± 9.99	< 0.001
Male/Female (n)	37/108	119/7	42/50	14/48	-
Height (cm)	147 (12)	166 (9.875)	155 (11.75)	158 (8.25)	< 0.001
Weight (kg)	42 (11.75)	63.4 (17)	55 (10.425)	56 (14.125)	< 0.001
BMI (kg/m²)	19.181 (4.944)	22.741 (5.756)	22.654 (3.612)	22.708 (5.424)	< 0.001
Waistline (cm)	75 (9)	83 (11)	81.5 (8.75)	77 (14)	< 0.001
Systolic BP (mmHg)	150 (38)	140 (31.75)	134 (34.5)	115 (10)	< 0.001
Diastolic BP (mmHg)	80 (18)	84 (14)	79 (15.5)	70 (10)	< 0.001
ALT (U/L)	10.8 (6.35)	17.9 (9.6)	19.05 (8.375)	17.45 (15.35)	< 0.001
AST (U/L)	21.5 (6.5)	22.25 (6.55)	24.7 (7.575)	17.2 (7.175)	< 0.001
Total bilirubin (μmol/L)	7.8 (4.05)	7.85 (4.45)	8.595 (3.157)	11 (11.325)	< 0.001
Direct bilirubin (μmol/L)	2.9 (1.75)	2.9 (1.3)	2.85 (0.137)	2.6 (1.425)	0.059
Albumin (g/L)	40.9 (4.65)	45.9 (3.65)	42.4 (0.175)	48.7 (4.9)	< 0.001
Urea (mmol/L)	6.82 (3.265)	5.475 (1.9)	6.1 (1.677)	3.995 (1.46)	< 0.001
Creatinine (μmol/L)	77 (33.5)	78.5 (17)	73.9 (18.4)	63 (28)	< 0.001
RBC (10¹²/L)	4.27 (1.09)	5.165 (1.103)	4.415 (0.867)	4.855 (1.063)	< 0.001
Hemoglobin (g/L)	126 (33.5)	152 (26)	130.5 (18.65)	139 (29)	< 0.001
WBC (10⁹/L)	5.82 (1.885)	7.26 (2.605)	6.135 (2.095)	6.595 (2.447)	< 0.001
Neutrophil ratio (%)	56.8 (11.75)	55.9 (9.59)	52.5 (3.96)	53.4 (13.975)	< 0.001
Lymphocyte ratio (%)	33.9 (10.35)	34.7 (8.718)	37.7 (4.053)	37.6 (13.4)	< 0.001
Monocyte ratio (%)	5.9 (2.2)	6.2 (2.125)	6.79 (0.947)	5.4 (2.025)	< 0.001
Eosinophil ratio (%)	2.3 (2.3)	2.5 (1.8)	2.83 (1.075)	2 (1.675)	0.366
Basophil ratio (%)	0.4 (0.3)	0.4 (0.218)	0.2 (0.09)	0.2 (0.3)	< 0.001
Platelet count (10⁹/L)	216.9 (105)	250.8 (84.75)	234 (70.5)	266.5 (89.25)	< 0.001
Note: p value (K-W) represents the p-value calculated using the Kruskal-Wallis test.

## Sheet:  S2
Table S2 808 serum metabolites detected in the cohort
Number	ID	Name	MZ	RT	Exact_mass	PPM	Formula	Precursor_type	Super_class	Class	Sub_class	KEGG_Pathway	KEGG	CAS	HMDB	Library	Level	C_Mean	C_Median	C_RSD	E_Mean	E_Median	E_RSD	Y_Mean	Y_Median	Y_RSD	L_Mean	L_Median	L_RSD
1	M100T342	N-Methyl-2-pyrrolidinone	100.075	341.6	99.0684	3.75717	C5H9NO	[M+H]+	NULL	Extractables/Leachables; Industrial Chemicals; Textile Chemicals/Auxiliary/Dyes; Excipients/Additives/Colorants; Personal Care Products/Cosmetics			C11118	872-50-4		mzCloud	2	5.28217e+07	3.72541e+07	88.53	1.22083e+08	4.91873e+07	192.43	6.13743e+07	4.62117e+07	79.75	7.48139e+07	5.11351e+07	93.9
2	M100T63	Cyclohexylamine	100.112	63.4	99.1048	5.74775	C6H13N	[M+H]+	Organic nitrogen compounds	Organonitrogen compounds	Cyclohexylamines	Xenobiotics biodegradation and metabolism; Global and overview maps	C00571	108-91-8	HMDB0031404	MoNA	2	8.35961e+07	3.89112e+07	187.34	8.39373e+07	5.00507e+07	138.04	9.13601e+07	3.66785e+07	162.73	1.61699e+08	3.76977e+07	544.95
3	M101T150	2-Ketobutyric acid	101.025	150.3	102.032	3.72186	C4H6O3	[M-H]-	Organic acids and derivatives	Keto acids and derivatives	Short-chain keto acids and derivatives	Carbohydrate metabolism; Amino acid metabolism; Global and overview maps	C00109	600-18-0	HMDB0000005	BioDeepDB	2	9.7684e+06	5.6625e+06	136.47	8.01254e+06	5.56087e+06	116.47	4.84314e+06	3.46049e+06	143.35	9.1792e+06	5.42626e+06	149.45
4	M101T321	5-Valerolactone	101.06	320.9	100.052	0.237483	C5H8O2	[M+H]+	NULL				C02240	542-28-9		BioDeepDB	2	2.1143e+06	1.99562e+06	47.66	1.97482e+06	1.72234e+06	69.39	2.30811e+06	1.90252e+06	57	2.09221e+06	1.73592e+06	64.05
5	M102T101	2-Aminoisobutyric acid	102.056	101.3	103.063	4.66408	C4H9NO2	[M-H]-	Organic acids and derivatives	Carboxylic acids and derivatives	Amino acids, peptides, and analogues		C03665	62-57-7	HMDB0001906	BioDeepDB	2	965486	567105	118.18	1.2927e+06	686356	155.69	1.20995e+06	1.02291e+06	82.39	1.6979e+06	505617	281.33
6	M102T144	1-Aminocyclopropanecarboxylic acid	102.055	144.4	101.048	0.691839	C4H7NO2	[M+H]+	Organic acids and derivatives	Carboxylic acids and derivatives	Amino acids, peptides, and analogues	Chemical structure transformation maps; Amino acid metabolism; Global and overview maps	C01234	22059-21-8	HMDB0036458	BioDeepDB	2	2.54825e+07	1.07604e+07	311.66	1.75944e+07	1.38909e+07	55.96	1.0789e+08	2.2581e+07	436.2	1.49885e+07	1.00407e+07	112.68
7	M102T408	Isovaleric acid	102.091	407.6	102.068	1.64552	C5H10O2	[M]+	Lipids and lipid-like molecules	Fatty Acyls	Fatty acids and conjugates	Chemical structure transformation maps; Global and overview maps; Digestive system	C08262	503-74-2	HMDB0000718	BioDeepDB	2	6.19398e+06	2.72045e+06	131.76	1.19288e+07	1.01733e+07	97.02	1.30989e+07	1.22358e+07	59.94	7.14667e+06	3.27915e+06	106.56
8	M102T443	5-Aminopentanal	102.091	443.3	101.084	3.68298	C5H11NO	[M+H]+	Hydrocarbon derivatives	Organic oxides	Amines	Amino acid metabolism; Biosynthesis of other secondary metabolites; Global and overview maps	C12455		HMDB0012815	MetaDNA	2	1.09064e+07	6.43083e+06	179.34	2.80537e+07	2.50618e+07	69.88	1.41567e+07	7.67496e+06	108.67	1.16015e+07	8.74056e+06	109.69
9	M102T71	(R)-Methylmalonate semialdehyde	102.022	71.3	102.032	6.7695	C4H6O3	[M]+	NULL				C21030			BioDeepDB	2	4.34283e+06	4.15454e+06	43.81	6.55872e+06	5.62702e+06	57.42	5.45024e+06	4.36303e+06	66.68	4.26603e+06	4.01316e+06	45.83
10	M102T80	gamma-Aminobutyric acid	102.056	79.6	103.063	3.68424	C4H9NO2	[M-H]-	Organic acids and derivatives	Carboxylic acids and derivatives	Amino acids, peptides, and analogues	Metabolism of cofactors and vitamins; Metabolism of other amino acids; Signal transduction; Nervous system; Sensory system; Endocrine system; Carbohydrate metabolism; Signaling molecules and interaction; Amino acid metabolism; Cellular community - prokaryotes; Global and overview maps	C00334	56-12-2	HMDB0000112	BioDeepDB	2	7.82877e+06	3.81374e+06	152.04	2.06904e+07	6.84883e+06	231.02	5.4349e+06	3.18539e+06	110.5	8.05105e+06	4.83069e+06	141.33
11	M103T361	(S)-Methylmalonic acid semialdehyde	103.039	361.2	102.032	0.232922	C4H6O3	[M+H]+	Organic oxygen compounds	Organooxygen compounds	Carbonyl compounds	Carbohydrate metabolism; Amino acid metabolism; Xenobiotics biodegradation and metabolism; Global and overview maps	C06002	99043-16-0	HMDB0002217	BioDeepDB	2	573377	158762	461.91	692271	380265	129.9	487026	337826	144.36	639517	248152	303.23
12	M103T74	Malonate	103.004	74.4	104.011	1.70867	C3H4O4	[M-H]-	NULL			Lipid metabolism; Metabolism of other amino acids; Global and overview maps; Nucleotide metabolism	C00383	141-82-2 / 156-80-9		BioDeepDB	2	1.196e+07	2.61716e+06	459.5	6.08846e+06	3.64514e+06	156.98	1.12025e+07	7.26522e+06	75.68	2.79451e+06	1.64756e+06	159.7
13	M103T96	(R)-3-Hydroxybutyric acid	103.04	96	104.047	2.91148	C4H8O3	[M-H]-	Organic acids and derivatives	Hydroxy acids and derivatives	Beta hydroxy acids and derivatives	Carbohydrate metabolism; Signal transduction; Global and overview maps	C01089	625-72-9/300-85-6	HMDB0000011	BioDeepDB	2	4.124e+08	1.0642e+08	372.5	2.43332e+08	1.22176e+08	301.33	2.52878e+08	8.73406e+07	482.8	4.71865e+08	1.26434e+08	334.5
14	M104T97	Dimethylglycine	104.07	96.8	103.063	3.61295	C4H9NO2	[M+H]+	Organic acids and derivatives	Carboxylic acids and derivatives	Amino acids, peptides, and analogues	Amino acid metabolism; Global and overview maps	C01026	1118-68-9	HMDB0000092	BioDeepDB	2	7.61166e+07	3.4235e+07	161.6	3.59096e+07	2.64522e+07	83.48	2.86829e+07	2.51553e+07	36.29	6.47679e+07	3.09985e+07	151.88
15	M105T71	L-Serine	105.003	71.5	105.043	2.43133	C3H7NO3	[M]+	Organic acids and derivatives	Carboxylic acids and derivatives	Amino acids, peptides, and analogues	Cancer: overview; Membrane transport; Metabolism of other amino acids; Chemical structure transformation maps; Drug resistance: antimicrobial; Signal transduction; Digestive system; Lipid metabolism; Carbohydrate metabolism; Biosynthesis of other secondary metabolites; Translation; Amino acid metabolism; Energy metabolism; Global and overview maps	C00065	56-45-1	HMDB0000187	BioDeepDB	2	3.41173e+06	3.11884e+06	56.54	4.61732e+06	4.00391e+06	72.47	2.73129e+06	2.58574e+06	52.85	3.30298e+06	2.94649e+06	61.42
16	M106T81	Glyceric acid	106.023	81	106.027	15.3104	C3H6O4	[M]-	Organic oxygen compounds	Organooxygen compounds	Carbohydrates and carbohydrate conjugates	Carbohydrate metabolism; Lipid metabolism; Amino acid metabolism; Energy metabolism; Global and overview maps	C00258	473-81-4	HMDB0000139	BioDeepDB	2	1.42071e+06	1.13335e+06	129.97	3.08019e+06	2.67916e+06	119.76	1.2e+07	4.08934e+06	353.96	1.49858e+06	1.22828e+06	101.86
17	M107T469	p-Cresol	107.051	469.2	108.058	5.38062	C7H8O	[M-H]-	Benzenoids	Phenols	Cresols	Xenobiotics biodegradation and metabolism; Global and overview maps; Digestive system	C01468	106-44-5	HMDB0001858	BioDeepDB	2	3.22331e+07	2.03286e+07	171.68	1.04209e+07	8.11521e+06	95.55	6.65683e+06	5.11822e+06	121.25	1.03579e+07	5.32274e+06	246.75
18	M107T748	Benzaldehyde	107.049	747.7	106.042	0.224196	C7H6O	[M+H]+	Benzenoids	Benzene and substituted derivatives	Benzoyl derivatives	Xenobiotics biodegradation and metabolism; Global and overview maps	C00261	100-52-7	HMDB0006115	BioDeepDB	2	4.23584e+06	4.01038e+06	56.46	6.62885e+06	6.50572e+06	57.57	7.13805e+06	6.26381e+06	56.48	5.19286e+06	4.85743e+06	102.18
19	M108T338	4-Aminophenol	108.046	337.6	109.053	2.55447	C6H7NO	[M-H]-	Benzenoids	Benzene and substituted derivatives	Aniline and substituted anilines	Xenobiotics biodegradation and metabolism; Global and overview maps	C02372	123-30-8	HMDB0001169	MoNA	2	349331	82719.1	561.12	138510	71930.8	186.32	190709	45660.8	216.86	99348.6	68723.7	145.71
20	M109T360	Hydroquinone	109.03	360.2	110.037	3.4486	C6H6O2	[M-H]-	Benzenoids	Phenols	Benzenediols	Amino acid metabolism; Xenobiotics biodegradation and metabolism; Global and overview maps	C00530	123-31-9	HMDB0002434	BioDeepDB	2	1.58183e+06	1.09561e+06	116.66	2.23599e+06	1.47608e+06	112.7	1.64369e+06	1.31748e+06	74.74	1.92002e+06	1.59882e+06	83.27
21	M109T559	m-Cresol	109.101	559	108.058	2.41352	C7H8O	[M+H]+	Benzenoids	Phenols	Cresols	Xenobiotics biodegradation and metabolism; Global and overview maps	C01467	108-39-4	HMDB0002048	BioDeepDB	2	5.0322e+06	4.23197e+06	118.5	5.18843e+06	4.88412e+06	50.55	7.70494e+06	4.09871e+06	164.33	4.61115e+06	4.6068e+06	68.26
22	M111T431	Catechol	111.02	430.8	110.037	5.45269	C6H6O2	[M+H]+	NULL			Xenobiotics biodegradation and metabolism; Global and overview maps	C00090	120-80-9/12385-08-9		BioDeepDB	2	2.60992e+08	1.03489e+08	160.16	1.02004e+09	2.33318e+08	145.14	3.72497e+08	3.2359e+08	89.37	2.26167e+08	8.98935e+07	166.57
23	M111T68	2-Furoate	111.009	68.1	112.016	4.28793	C5H4O3	[M-H]-	Organoheterocyclic compounds	Furans	Furoic acid and derivatives	Xenobiotics biodegradation and metabolism; Global and overview maps	C01546	88-14-2	HMDB0000617	mzCloud	2	5.47152e+07	2.78308e+07	225.32	3.26016e+07	2.61159e+07	135.02	2.46543e+07	2.04572e+07	116.75	3.03652e+07	2.10295e+07	172.91
24	M111T695	Pyrrole-2-carboxylic acid	111.02	694.5	111.032	3.97032	C5H5NO2	[M]+	Organoheterocyclic compounds	Pyrroles	Pyrrole carboxylic acids and derivatives	Amino acid metabolism	C05942	634-97-9	HMDB0004230	BioDeepDB	2	1.71057e+09	2.82509e+08	165.53	9.05191e+08	1.12154e+08	256.7	1.01141e+09	6.90665e+07	224.79	1.28817e+09	1.29649e+08	194.62
25	M112T218	trans-1,2-Dihydrobenzene-1,2-diol	112.051	217.9	112.052	16.0639	C6H8O2	[M]+	Hydrocarbon derivatives	Organooxygen compounds	Alcohols and polyols		C04221	103302-38-1	HMDB0001164	MetaDNA	2	1.9691e+06	1.28286e+06	99.11	1.27051e+06	1.14968e+06	88.29	1.03916e+06	1.02755e+06	22.05	1.87721e+06	1.20812e+06	159.4
26	M113T187	Uracil	113.034	187.1	112.027	1.90545	C4H4N2O2	[M+H]+	Organoheterocyclic compounds	Diazines	Pyrimidines and pyrimidine derivatives	Metabolism of cofactors and vitamins; Metabolism of other amino acids; Global and overview maps; Nucleotide metabolism	C00106	66-22-8	HMDB0000300	BioDeepDB	2	6.60914e+07	3.49954e+07	203.83	4.75884e+08	5.74483e+07	683.1	3.65788e+08	3.67855e+08	155.09	7.67331e+07	3.52175e+07	220.92
27	M113T741	Creatinine	112.985	741	113.059	6.14667	C4H7N3O	[M]-	Organic acids and derivatives	Carboxylic acids and derivatives	Amino acids, peptides, and analogues	Amino acid metabolism; Global and overview maps	C00791	60-27-5	HMDB0000562	BioDeepDB	2	6.60973e+07	9.90904e+06	197.54	4.10189e+07	1.36975e+07	196.12	5.41909e+06	474114	402.17	3.7856e+07	5.98221e+06	313.68
28	M113T89	Oxalacetic acid	112.986	89.1	132.006	13.3645	C4H4O5	[M-H2O-H]-	Organic acids and derivatives	Keto acids and derivatives	Short-chain keto acids and derivatives	Cancer: overview; Chemical structure transformation maps; Signal transduction; Carbohydrate metabolism; Xenobiotics biodegradation and metabolism; Biosynthesis of other secondary metabolites; Amino acid metabolism; Energy metabolism; Global and overview maps	C00036	328-42-7/149-63-3	HMDB0000223	MoNA	2	6.60869e+10	1.21165e+09	344.04	1.19258e+09	1.20054e+09	13.1	1.07613e+09	1.03773e+09	16.44	2.64069e+10	1.21352e+09	527.12
29	M114T118	Dihydrouracil	113.989	118.4	114.043	15.102	C4H6N2O2	[M]-	Organoheterocyclic compounds	Diazines	Pyrimidines and pyrimidine derivatives	Metabolism of cofactors and vitamins; Metabolism of other amino acids; Global and overview maps; Nucleotide metabolism	C00429	504-07-4	HMDB0000076	BioDeepDB	2	2.16738e+06	1.22962e+06	212.51	2.79376e+06	1.6629e+06	122.91	2281233	1.72946e+06	78.24	1.55927e+06	660906	130.71
30	M114T425	Epsilon-caprolactam	114.091	424.7	113.084	1.09499	C6H11NO	[M+H]+	Organoheterocyclic compounds	Lactams	Caprolactams	Xenobiotics biodegradation and metabolism; Global and overview maps	C06593	105-60-2	HMDB0062769	BioDeepDB	2	4.28233e+07	4.02544e+07	52.58	5.07101e+07	4.26434e+07	100.33	2.93069e+07	3.27754e+07	75.54	5.7461e+07	4.29731e+07	191.28
31	M115T102	N-Methylhydantoin	115.05	102.2	114.043	0.469394	C4H6N2O2	[M+H]+	Organoheterocyclic compounds	Azolines	Imidazolines	Amino acid metabolism; Global and overview maps	C02565	616-04-6	HMDB0003646	BioDeepDB	2	3.86789e+07	2.96384e+06	959.72	4.75659e+06	3.09316e+06	199.44	3.53715e+06	2.99486e+06	79.75	6.31934e+06	2.64317e+06	370.48
32	M115T168	alpha-Ketoisovaleric acid	115.04	168.4	116.047	0.208623	C5H8O3	[M-H]-	Organic acids and derivatives	Keto acids and derivatives	Short-chain keto acids and derivatives	Amino acid metabolism; Metabolism of cofactors and vitamins; Biosynthesis of other secondary metabolites; Global and overview maps	C00141	759-05-7	HMDB0000019	MoNA	2	2.31946e+07	5.91312e+06	188.31	1.42457e+07	1.05687e+06	226.37	3.52033e+06	897698	292.19	3.29132e+07	7.52785e+06	179.66
33	M115T72	Fumaric acid	115.004	72.2	116.011	3.26945	C4H4O4	[M-H]-	Organic acids and derivatives	Carboxylic acids and derivatives	Dicarboxylic acids and derivatives	Cancer: overview; Metabolism of cofactors and vitamins; Chemical structure transformation maps; Signal transduction; Endocrine system; Carbohydrate metabolism; Xenobiotics biodegradation and metabolism; Amino acid metabolism; Energy metabolism; Global and overview maps	C00122	110-17-8	HMDB0000134	BioDeepDB	2	1.13504e+07	5.60146e+06	160.79	7.1997e+06	6.21752e+06	91.46	5.21199e+06	4.76472e+06	38.79	7.53244e+06	4.13738e+06	179.25
34	M115T75	L-Prolinamide	115.087	74.6	114.079	1.07745	C5H10N2O	[M+H]+	NULL				C19781	7531-52-4		mzCloud	2	1.05977e+07	9.10169e+06	60.47	6.02542e+06	4.2403e+06	88.15	2.63424e+06	1.97371e+06	77.59	11234302	8.15604e+06	80.09
35	M116T150	L-Valine	116.072	150.3	117.079	2.37783	C5H11NO2	[M-H]-	Organic acids and derivatives	Carboxylic acids and derivatives	Amino acids, peptides, and analogues	Cancer: overview; Metabolism of cofactors and vitamins; Metabolism of other amino acids; Membrane transport; Digestive system; Biosynthesis of other secondary metabolites; Translation; Amino acid metabolism; Chemical structure transformation maps; Global and overview maps	C00183	72-18-4	HMDB0000883	BioDeepDB	2	3.70218e+07	1.82886e+07	150.69	2.65415e+07	1.9243e+07	154.16	2.16496e+07	1.6385e+07	155.71	4.10129e+07	1.85952e+07	157.14
36	M116T169	Guanidinoacetate	116.044	168.6	117.054	23.4739	C3H7N3O2	[M-H]-	Organic acids and derivatives	Carboxylic acids and derivatives	Amino acids, peptides, and analogues	Amino acid metabolism; Global and overview maps	C00581	352-97-6	HMDB0000128	mzCloud	2	2.13029e+06	327510	401.43	877697	442158	117.92	437149	405343	50.85	1.37004e+06	262194	195.63
37	M116T98	L-Proline	116.071	97.7	115.063	0.206771	C5H9NO2	[M+H]+	Organic acids and derivatives	Carboxylic acids and derivatives	Amino acids, peptides, and analogues	Cancer: overview; Membrane transport; Digestive system; Biosynthesis of other secondary metabolites; Translation; Amino acid metabolism; Global and overview maps	C00148	147-85-3	HMDB0000162	BioDeepDB	2	1.85653e+09	1.71488e+09	36.86	3.41141e+10	1.64559e+09	413.26	1.69828e+09	1.59108e+09	32.09	1.73098e+09	1.60558e+09	38.89
38	M117T104_2	5-Aminopentanoic acid	117.076	104.1	117.079	27.3327	C5H11NO2	[M]-	Organic acids and derivatives	Carboxylic acids and derivatives	Amino acids, peptides, and analogues	Amino acid metabolism; Global and overview maps	C00431	660-88-8	HMDB0003355	BioDeepDB	2	2.88149e+06	2.58502e+06	48.18	3.20862e+06	2.53985e+06	63.53	1.34063e+07	2.3234e+06	262.3	7.21893e+06	2.78292e+06	602.24
39	M117T74_2	Succinic acid	117.02	73.6	118.027	3.21313	C4H6O4	[M-H]-	Organic acids and derivatives	Carboxylic acids and derivatives	Dicarboxylic acids and derivatives	Cancer: overview; Metabolism of cofactors and vitamins; Chemical structure transformation maps; Signal transduction; Nervous system; Endocrine system; Carbohydrate metabolism; Xenobiotics biodegradation and metabolism; Amino acid metabolism; Energy metabolism; Global and overview maps	C00042	110-15-6	HMDB0000254	BioDeepDB	2	8.07529e+07	4.20222e+07	288.47	7.85645e+07	7.35064e+07	40.64	5.86179e+07	5.41002e+07	45.25	4.40594e+07	3.85345e+07	46.24
40	M118T167	Betaine	118.05	167.3	117.079	17.4825	C5H11NO2	[M+H]+	Organic acids and derivatives	Carboxylic acids and derivatives	Amino acids, peptides, and analogues	Amino acid metabolism; Membrane transport; Global and overview maps	C00719	107-43-7 / 590-46-5	HMDB0000043	BioDeepDB	2	8.0949e+06	4.11503e+06	94.67	1.41286e+07	9.02201e+06	153.54	9.63373e+06	8.15467e+06	55.16	1.12795e+07	5.20028e+06	84.3
41	M118T401	Indole	118.065	400.6	117.058	0.84699	C8H7N	[M+H]+	Organoheterocyclic compounds	Indoles and derivatives	Indoles	Amino acid metabolism; Biosynthesis of other secondary metabolites; Global and overview maps; Digestive system	C00463	120-72-9	HMDB0000738	BioDeepDB	2	1.01645e+07	9.60703e+06	26.62	1.05419e+07	1.06174e+07	25.31	1.05658e+07	1.00049e+07	23.37	1.10478e+07	1.04899e+07	37.71
42	M118T98	L-2,4-diaminobutyric acid	118.075	97.7	118.074	6.77535	C4H10N2O2	[M]+	Organic acids and derivatives	Carboxylic acids and derivatives	Amino acids, peptides, and analogues	Amino acid metabolism; Global and overview maps	C03283	1758-80-1	HMDB0006284	BioDeepDB	2	2.58497e+07	8.6371e+06	494.73	1.43861e+07	8.44831e+06	113.83	8.9658e+06	5.23558e+06	110.59	1.10181e+07	7.99602e+06	92.38
43	M119T101	Bovinocidin	119.016	101.2	119.022	3.82962	C3H5NO4	[M]+	Organic 1,3-dipolar compounds	Allyl-type 1,3-dipolar organic compounds	Organic nitro compounds	Metabolism of other amino acids	C05669	504-88-1	HMDB0034259	BioDeepDB	2	1.63142e+07	4.18151e+06	327.43	7.12894e+06	582878	198.11	1.44773e+06	608071	252.38	1.13184e+07	4.1076e+06	158.27
44	M119T200	2-Methylserine	119.049	200	119.058	1.48285	C4H9NO3	[M]+	NULL				C02115	5424-29-3		BioDeepDB	2	1.9926e+07	1.75796e+07	45.16	1.56709e+07	1.40487e+07	45.24	1.22813e+08	2.04013e+07	555.63	1.84283e+07	1.68033e+07	40.13
45	M119T402	5-Hydroxypentanoic acid	119.073	402	118.063	22.0369	C5H10O3	[M+H]+	Lipids and lipid-like molecules	Fatty Acyls	Fatty acids and conjugates		C02804	13392-69-3	HMDB0061927	BioDeepDB	2	3.10246e+06	3.09629e+06	26.18	3.8986e+06	3.68613e+06	38.81	3.50189e+06	3.3732e+06	26.91	3.1232e+06	3.21226e+06	28.8
46	M119T515	3-Methylthiopropionic acid	119.051	515.1	120.025	0.105715	C4H8O2S	[M-H]-	Lipids and lipid-like molecules	Fatty Acyls	Fatty acids and conjugates	Energy metabolism; Amino acid metabolism; Global and overview maps	C08276	646-01-5	HMDB0001527	BioDeepDB	2	1806368	1.12307e+06	127.84	4.81543e+06	1.58248e+06	516.14	1.4822e+06	769519	199.36	3.31392e+06	2212922	97.72
47	M119T91	L-Erythrulose	119.035	91.2	120.042	2.31864	C4H8O4	[M-H]-	Organic oxygen compounds	Organooxygen compounds	Carbohydrates and carbohydrate conjugates		C02045	533-50-6/496-55-9	HMDB0006293	BioDeepDB	2	7.76943e+07	4.30508e+07	200.31	5.73105e+07	3.47284e+07	249.8	4.19194e+07	2.35221e+07	309.87	3.0841e+08	3.61474e+07	927.65
48	M120T357	Styrene Oxide	120.044	356.7	120.058	14.3254	C8H8O	[M]+	Benzenoids	Benzene and substituted derivatives			C02083	96-09-3	HMDB0062765	BioDeepDB	2	4.70614e+06	2402940	146.07	2.74784e+06	894361	225.97	2.42211e+06	2.04185e+06	223.46	2.37551e+06	1.3338e+06	117.59
49	M120T521	2-Hydroxyphenethylamine	120.08	521.4	137.084	29.4303	C8H11NO	[M+H-H2O]+	Organic nitrogen compounds	Organonitrogen compounds	Amines		C02735	7568-93-6	HMDB0001065	BioDeepDB	2	2.6079e+06	946550	125.63	5.75986e+06	6.73114e+06	84.24	7.91043e+06	7.69809e+06	46.94	2.76472e+06	1.0495e+06	136.31
50	M120T534	4-Fluoro-L-threonine	120.044	533.6	137.049	25.274	C4H8FNO3	[M+H-H2O]+	NULL				C15533	102130-93-8		BioDeepDB	2	1.05593e+07	7.72266e+06	108.26	8.27798e+06	7.22897e+06	90.26	1.12533e+07	5.87696e+06	277.51	4.39743e+06	2.83592e+06	117.05
51	M120T56	L-Allothreonine	120.023	55.8	119.058	4.7053	C4H9NO3	[M+H]+	Organic acids and derivatives	Carboxylic acids and derivatives	Amino acids, peptides, and analogues	Amino acid metabolism; Global and overview maps	C05519	24830-94-2 / 28954-12-3 / 144-98-9	HMDB0004041	BioDeepDB	2	5.32305e+07	1.10608e+07	811.1	1.43323e+07	1.03496e+07	78.04	2.08601e+07	2.11661e+07	57.93	1.70329e+07	1.06495e+07	123.08
52	M120T88	L-Threonine	120.065	88.4	119.058	1.46587	C4H9NO3	[M+H]+	Organic acids and derivatives	Carboxylic acids and derivatives	Amino acids, peptides, and analogues	Metabolism of cofactors and vitamins; Membrane transport; Digestive system; Biosynthesis of other secondary metabolites; Translation; Amino acid metabolism; Chemical structure transformation maps; Global and overview maps	C00188	72-19-5	HMDB0000167	BioDeepDB	2	4.35862e+07	4.53394e+07	36.14	6.27407e+07	4.24174e+07	183.9	2.33469e+08	5.15774e+07	420.4	3.99583e+07	4.13665e+07	34.04
53	M121T500	Erythritol	121.029	499.8	122.058	8.17236	C4H10O4	[M-H]-	NULL			Membrane transport	C00503	149-32-6		BioDeepDB	2	1.89363e+07	1.0504e+07	148.49	1.35773e+07	1.11506e+07	83.47	1.19325e+07	9.61559e+06	101.95	1.76542e+07	9.78346e+06	114.36
54	M121T536	Phenylethylamine	121.066	535.6	121.089	20.9897	C8H11N	[M]-	Benzenoids	Benzene and substituted derivatives	Phenethylamines	Amino acid metabolism; Global and overview maps	C05332	64-04-0	HMDB0012275	BioDeepDB	2	212980	36265	203.88	230436	70020.5	255.65	230548	62461.5	349.49	291210	69674.6	316.14
55	M121T93	(S)-2-Phenyloxirane	121.072	92.9	120.058	21.3738	C8H8O	[M+H]+	NULL			Xenobiotics biodegradation and metabolism; Global and overview maps	C20782	20780-54-5		BioDeepDB	2	3.24681e+07	2.68762e+07	65.99	3.75148e+07	2.51911e+07	181	1.27534e+07	1.20142e+07	45.56	2.45222e+07	2.08329e+07	113.81
56	M123T147	Niacinamide	123.055	146.6	122.048	0.617609	C6H6N2O	[M+H]+	Organoheterocyclic compounds	Pyridines and derivatives	Pyridinecarboxylic acids and derivatives	Metabolism of cofactors and vitamins; Global and overview maps; Aging; Digestive system	C00153	98-92-0	HMDB0001406	BioDeepDB	2	3.98464e+07	4.08219e+07	51.63	6.34767e+07	3.31671e+07	130.54	6.60575e+07	4.44473e+07	193.12	4.75349e+07	4.23117e+07	68.58
57	M123T184	Benzoate	123.044	183.6	122.037	0.195052	C7H6O2	[M+H]+	NULL			Chemical structure transformation maps; Amino acid metabolism; Xenobiotics biodegradation and metabolism; Global and overview maps	C00180	65-85-0 / 766-76-7		BioDeepDB	2	7.1467e+06	5.8583e+06	97.44	7.31058e+06	4.30254e+06	112.13	5.53521e+06	4.61144e+06	73.88	7.62942e+06	6.07183e+06	110.68
58	M123T455	4-Methylcatechol	123.046	455.3	124.052	3.25083	C7H8O2	[M-H]-	Benzenoids	Phenols	Benzenediols	Xenobiotics biodegradation and metabolism; Global and overview maps	C06730	452-86-8	HMDB0000873	BioDeepDB	2	1.26184e+06	949822	143.43	680202	387669	121.15	516897	388561	79.45	882274	522931	160.69
59	M124T144	Nicotinic acid	124.039	144	123.032	1.25484	C6H5NO2	[M+H]+	Organoheterocyclic compounds	Pyridines and derivatives	Pyridinecarboxylic acids and derivatives	Metabolism of cofactors and vitamins; Biosynthesis of other secondary metabolites; Infectious disease: bacterial; Chemical structure transformation maps; Global and overview maps	C00253	59-67-6	HMDB0001488	BioDeepDB	2	5.71979e+06	3.66541e+06	97.08	1.70975e+07	9.32978e+06	155.93	4.78337e+06	4.73528e+06	88.42	8.30375e+06	5.37679e+06	98
60	M124T98	Ciliatine	124.016	97.5	125.024	9.7064	C2H8NO3P	[M-H]-	Organic acids and derivatives	Organic phosphonic acids and derivatives	Organic phosphonic acids	Membrane transport; Metabolism of other amino acids; Global and overview maps	C03557	2041-14-7	HMDB0011747	MoNA	2	8.05124e+06	3.40587e+06	208	4.6275e+06	3.61925e+06	70.57	2.79867e+06	2.16037e+06	97.05	2.17202e+07	3.49128e+06	803.57
61	M126T62	Aminohydroquinone	126.055	61.7	125.048	1.39622	C6H7NO2	[M+H]+	NULL			Xenobiotics biodegradation and metabolism; Global and overview maps	C14604			BioDeepDB	2	1.83672e+07	1.14589e+07	86.61	1.17413e+07	1.00953e+07	82.7	6.94101e+06	5.21298e+06	130.02	1.76727e+07	1.10862e+07	133.16
62	M126T72	Taurine	125.986	72.3	125.015	0.835304	C2H7NO3S	[M+H]+	Organic acids and derivatives	Organic sulfonic acids and derivatives	Organosulfonic acids and derivatives	Membrane transport; Metabolism of other amino acids; Lipid metabolism; Signaling molecules and interaction; Energy metabolism; Global and overview maps	C00245	107-35-7	HMDB0000251	BioDeepDB	2	1.02955e+08	1.02278e+08	42.07	1.07431e+08	1.01259e+08	42.92	7.54882e+07	7.26368e+07	29.47	1.03713e+08	9.63497e+07	37.02
63	M127T315	Thymine	127.05	315.3	126.043	0.00172945	C5H6N2O2	[M+H]+	Organoheterocyclic compounds	Diazines	Pyrimidines and pyrimidine derivatives	Global and overview maps; Nucleotide metabolism	C00178	65-71-4	HMDB0000262	BioDeepDB	2	3.31555e+06	2.10693e+06	115.89	2.05308e+06	1.5286e+06	209	1.92087e+06	1.42478e+06	75.3	1.28318e+07	2.15598e+06	835.52
64	M127T62	Triacetate lactone	127.038	61.9	126.032	4.53406	C6H6O3	[M+H]+	NULL				C02752	675-10-5		BioDeepDB	2	4.60185e+07	2.78472e+07	93.78	2.55265e+07	2.67532e+07	41.66	4.11133e+07	2.99509e+07	219.63	4.25658e+07	2.8456e+07	82.63
65	M127T96	Imidazoleacetic acid	127.05	96.4	126.043	0.00470793	C5H6N2O2	[M+H]+	Organoheterocyclic compounds	Azoles	Imidazoles	Amino acid metabolism; Global and overview maps	C02835	645-65-8	HMDB0002024	BioDeepDB	2	8.41719e+06	1.84935e+06	874.17	3.86005e+06	3.42808e+06	76.66	4.61527e+06	1.67676e+06	320.86	2.16593e+06	2.03984e+06	100.96
66	M128T398	D-1-Piperideine-2-carboxylic acid	128.071	398	127.063	0.593423	C6H9NO2	[M+H]+	Organoheterocyclic compounds	Pyridines and derivatives	Hydropyridines	Amino acid metabolism; Biosynthesis of other secondary metabolites; Global and overview maps	C04092	2756-89-0	HMDB0001084	BioDeepDB	2	5.98177e+06	5.89075e+06	87.01	1.05525e+07	1.12123e+07	65.97	1.68631e+07	1.09766e+07	108.98	6.23902e+06	5.27691e+06	110.35
67	M128T820	(S)-2-Propylpiperidine	128.143	819.8	127.136	0.593086	C8H17N	[M+H]+	Alkaloids and derivatives			Chemical structure transformation maps	C06523	458-88-8	HMDB0030285	BioDeepDB	2	2.36038e+08	9.39235e+07	212.43	2.26086e+08	9.61781e+07	176.04	1.00092e+09	1.34474e+08	536.38	5.77212e+08	1.39959e+08	221.93
68	M129T157	Pyroglutamic acid	129.053	157	129.043	2.22928	C5H7NO3	[M]+	Organic acids and derivatives	Carboxylic acids and derivatives	Amino acids, peptides, and analogues	Metabolism of other amino acids; Global and overview maps	C01879	98-79-3	HMDB0000267	BioDeepDB	2	7.05792e+06	5.41643e+06	164.52	5.67471e+06	5.31797e+06	57.39	1.44892e+07	1.01495e+07	105.61	6.27784e+06	5.95854e+06	55.54
69	M129T212	L-Lysine 1,6-lactam	129.102	211.8	128.095	0.185899	C6H12N2O	[M+H]+	Hydrocarbon derivatives	Azacyclic compounds	Amines		C02837			MetaDNA	2	11301366	7.05676e+06	157.89	9.39552e+06	8.58344e+06	53.42	4.08437e+07	2.35399e+07	284.24	1.22489e+07	1.05143e+07	124.7
70	M129T255	(R)-5,6-Dihydrothymine	129.066	255	128.059	0.185952	C5H8N2O2	[M+H]+	NULL			Global and overview maps; Nucleotide metabolism	C21028	86387-01-1		BioDeepDB	2	1.8419e+07	1.20001e+07	199.11	1.58607e+07	1.27791e+07	53.13	1.9324e+07	1.25613e+07	92.21	1.48175e+07	1.09263e+07	91.09
71	M129T71	Citraconic acid	129.02	70.8	130.027	3.68936	C5H6O4	[M-H]-	Lipids and lipid-like molecules	Fatty Acyls	Fatty acids and conjugates	Carbohydrate metabolism; Amino acid metabolism; Global and overview maps	C02226	498-23-7	HMDB0000634	BioDeepDB	2	1.86301e+07	1.34518e+07	198.92	1.47141e+07	1.1217e+07	146.28	8.62792e+06	5.59807e+06	79.97	1.03614e+07	9.89993e+06	51.8
72	M129T825	Oxoglutaric acid	129.127	825	146.022	2.8022	C5H6O5	[M+H-H2O]+	Organic acids and derivatives	Keto acids and derivatives	Gamma-keto acids and derivatives	Cancer: overview; Metabolism of other amino acids; Signal transduction; Nervous system; Endocrine system; Excretory system; Carbohydrate metabolism; Digestive system; Xenobiotics biodegradation and metabolism; Amino acid metabolism; Chemical structure transformation maps; Global and overview maps	C00026	328-50-7 / 64-15-3	HMDB0000208	BioDeepDB	2	1.34627e+07	8.57181e+06	254.86	1.05218e+07	1.0824e+07	56.65	9.36048e+06	9.22892e+06	34.01	1.00701e+07	9.52759e+06	76.02
73	M129T95	gamma-Amino-gamma-cyanobutanoate	129.066	94.8	128.059	0.185952	C5H8N2O2	[M+H]+	Hydrocarbon derivatives	Carboxylic acids and derivatives	Amines	Metabolism of other amino acids; Global and overview maps	C05715	14046-56-1		MetaDNA	2	3.86302e+07	2.77991e+07	80.24	2.55095e+07	2.00719e+07	73.7	1.63615e+07	1.27598e+07	63.32	3.95403e+07	3.13578e+07	85.18
74	M130T144	Pipecolic acid	130.086	143.7	129.079	0.584228	C6H11NO2	[M+H]+	Organic acids and derivatives	Carboxylic acids and derivatives	Amino acids, peptides, and analogues	Chemical structure transformation maps; Amino acid metabolism; Biosynthesis of other secondary metabolites; Global and overview maps	C00408	535-75-1 / 3105-95-1	HMDB0000070	BioDeepDB	2	1.28271e+08	1.14802e+08	59.94	1.55823e+08	1.45776e+08	57.09	1.62778e+08	1.54651e+08	33.1	1.38852e+08	1.24688e+08	48.43
75	M130T214	L-Isoleucine	130.088	214.4	131.095	4.42778	C6H13NO2	[M-H]-	Organic acids and derivatives	Carboxylic acids and derivatives	Amino acids, peptides, and analogues	Cancer: overview; Metabolism of other amino acids; Digestive system; Biosynthesis of other secondary metabolites; Infectious disease: bacterial; Translation; Amino acid metabolism; Chemical structure transformation maps; Global and overview maps	C00407	73-32-5	HMDB0000172	BioDeepDB	2	3.30499e+07	2.30397e+07	169.16	3.87328e+07	3.03242e+07	113.14	4.05474e+07	3.0431e+07	148.98	4.50444e+07	2.40492e+07	301.94
76	M130T345	Beta-Leucine	130.087	345.3	131.095	4.02808	C6H13NO2	[M-H]-	Organic acids and derivatives	Carboxylic acids and derivatives	Amino acids, peptides, and analogues		C02486	5699-54-7	HMDB0003640	BioDeepDB	2	3.7486e+06	2.08192e+06	111.57	3.31598e+07	1.67821e+07	148.23	1.37539e+07	5.41692e+06	120.53	4.59165e+06	2.10553e+06	130.22
77	M130T35	Ketoleucine	130.007	34.8	130.063	3.94209	C6H10O3	[M]+	Organic acids and derivatives	Keto acids and derivatives	Short-chain keto acids and derivatives	Amino acid metabolism; Biosynthesis of other secondary metabolites; Global and overview maps	C00233	816-66-0	HMDB0000695	BioDeepDB	2	1.50817e+07	9.28795e+06	115.78	2.26275e+07	1.60754e+07	80.36	1.52747e+07	9.98182e+06	85.09	1.89215e+07	9.8221e+06	132.66
78	M130T385	3-Methyl-2-oxovaleric acid	130.067	385.2	130.063	27.6781	C6H10O3	[M]-	Organic acids and derivatives	Keto acids and derivatives	Short-chain keto acids and derivatives		C03465	1460-34-0	HMDB0000491	MoNA	2	727665	454741	243.62	585138	484928	74.36	1.96007e+06	418593	399.47	562672	359219	179.12
79	M130T659	Isoquinoline	130.065	658.8	129.058	0.953368	C9H7N	[M+H]+	Organoheterocyclic compounds	Isoquinolines and derivatives			C06323	119-65-3	HMDB0034244	mzCloud	2	8.83348e+06	3.5998e+06	276.53	1.09866e+07	3.76741e+06	271.39	2.17292e+07	3.4648e+06	256.13	1.34711e+07	3.41766e+06	315.99
80	M130T666	4-Guanidinobutanal	130.086	666.1	129.09	0.543117	C5H11N3O	[M+H]+	NULL			Amino acid metabolism; Global and overview maps	C02647	14049-14-0		BioDeepDB	2	3.04474e+07	1.50062e+07	137.72	1.44718e+07	9.24023e+06	112.61	2.89937e+07	3.83935e+06	166.01	2.48067e+07	1.3272e+07	136.02
81	M130T71	Mesaconate	130.017	71.5	130.027	0.000563327	C5H6O4	[M]+	NULL			Carbohydrate metabolism; Global and overview maps	C01732	498-24-8		BioDeepDB	2	3.20486e+07	2.16576e+07	139.45	7.38027e+07	2.98651e+07	239.95	2.92655e+07	1.98574e+07	231.83	2.31868e+07	1.80358e+07	121.8
82	M130T87	Pyrrolidonecarboxylic acid	130.05	87.3	129.043	0.184545	C5H7NO3	[M+H]+	Hydrocarbon derivatives	Azacyclic compounds	Amino acids, peptides, and analogues	Global and overview maps	C02237	4042-36-8	HMDB0000805	MetaDNA	2	6.30375e+07	6.17676e+07	22.01	7.69757e+07	5.06695e+07	138.74	5.74963e+07	5.25977e+07	30.24	6.43278e+07	6.29123e+07	24.11
83	M131T150_1	D-Ribose	131.036	150.3	150.053	8.31836	C5H10O5	[M-H2O-H]-	Organic oxygen compounds	Organooxygen compounds	Carbohydrates and carbohydrate conjugates	Carbohydrate metabolism; Membrane transport; Global and overview maps; Cell motility	C00121	613-83-2 / 50-69-1	HMDB0000283	BioDeepDB	2	1.09793e+06	491902	90.44	1.60326e+06	1.35381e+06	91.05	1.66883e+06	1.75971e+06	51.95	1.19393e+06	477406	146.3
84	M131T75	Glutaric acid	131.035	75.2	132.042	2.86945	C5H8O4	[M-H]-	Organic acids and derivatives	Carboxylic acids and derivatives	Dicarboxylic acids and derivatives	Lipid metabolism; Amino acid metabolism; Global and overview maps	C00489	110-94-1	HMDB0000661	BioDeepDB	2	8.76213e+06	6.66443e+06	89.67	1.78486e+07	6.54997e+06	127.65	3.80013e+06	1.31915e+06	147.65	7.09687e+06	5.39412e+06	90.37
85	M131T93	(-)-Isopiperitenone	131.083	92.8	150.105	22.962	C10H14O	[M-H2O-H]-	Hydrocarbon derivatives	Organic oxides	Carbonyl compounds	Global and overview maps; Metabolism of terpenoids and polyketides	C02485	80995-97-7		MetaDNA	2	3.20009e+07	9.19854e+06	137.78	3.21923e+07	5.57357e+06	537.49	1.35503e+07	5.25571e+06	154.83	3.12711e+07	7.16732e+06	151.4
86	M132T215	L-Leucine	132.066	214.9	131.095	4.99925	C6H13NO2	[M+H]+	Organic acids and derivatives	Carboxylic acids and derivatives	Amino acids, peptides, and analogues	Membrane transport; Signal transduction; Digestive system; Biosynthesis of other secondary metabolites; Translation; Amino acid metabolism; Chemical structure transformation maps; Global and overview maps	C00123	61-90-5	HMDB0000687	BioDeepDB	2	1.55846e+07	1.30194e+07	89.83	1.55329e+07	1.55583e+07	36.27	1.45896e+07	1.32937e+07	36.52	1.59031e+07	1.167e+07	111.15
87	M132T229	N,N-Diethylglycine	132.101	229.1	131.095	2.84629	C6H13NO2	[M+H]+	Hydrocarbon derivatives	Carboxylic acids and derivatives	Amines		C16647			MetaDNA	2	3.4088e+11	4.42653e+09	470.19	3.21765e+11	3.88695e+09	420.82	5.16161e+11	2.93874e+09	352.62	1.20702e+12	5.0721e+09	304.05
88	M132T276	5-Aminolevulinic acid	132.066	275.7	131.058	0.00227628	C5H9NO3	[M+H]+	Organic acids and derivatives	Carboxylic acids and derivatives	Amino acids, peptides, and analogues	Metabolism of cofactors and vitamins; Membrane transport; Amino acid metabolism; Chemical structure transformation maps; Global and overview maps	C00430	106-60-5	HMDB0001149	BioDeepDB	2	1.64183e+07	5.23152e+06	156.26	2.80281e+07	1.87202e+07	83.5	3.71523e+07	3.02683e+07	93.25	1.54948e+07	4.97514e+06	174.57
89	M132T330	L-Asparagine	132.057	330.2	132.054	28.0189	C4H8N2O3	[M]-	Hydrocarbon derivatives	Carboxylic acids and derivatives	Amines	Cancer: overview; Metabolism of other amino acids; Digestive system; Translation; Amino acid metabolism; Chemical structure transformation maps; Global and overview maps	C00152	70-47-3	HMDB0000168	MetaDNA	2	118913	38380.9	160.09	1.93035e+06	116516	341.49	1.08778e+06	803441	116.5	118993	43227.4	198.18
90	M132T399	3-Methylindole	132.081	399.4	131.073	0.163615	C9H9N	[M+H]+	Organoheterocyclic compounds	Indoles and derivatives	Indoles	Amino acid metabolism	C08313	83-34-1	HMDB0000466	BioDeepDB	2	7.26574e+06	6.7173e+06	43.31	7.99533e+06	6.13365e+06	61.49	4.85518e+06	4.57228e+06	47.76	9.73545e+06	7.70595e+06	62.11
91	M132T418	(S)-2-Acetolactate	132.046	417.7	132.042	26.5067	C5H8O4	[M]-	Hydrocarbon derivatives	Carboxylic acids and derivatives	Alcohols and polyols	Carbohydrate metabolism; Amino acid metabolism; Metabolism of cofactors and vitamins; Global and overview maps	C06010		HMDB0006855	MetaDNA	2	359944	260069	104.81	555930	178011	367.9	114715	107174	61.74	251873	130106	219.73
92	M132T88	cis-4-Hydroxy-D-proline	132.065	88	131.058	0.181728	C5H9NO3	[M+H]+	Organic acids and derivatives	Carboxylic acids and derivatives	Amino acids, peptides, and analogues	Amino acid metabolism; Global and overview maps	C03440	2584-71-6	HMDB0060460	BioDeepDB	2	2.63336e+07	2.12159e+07	74.23	3.71692e+07	2.1622e+07	203.76	1.7988e+07	1.49375e+07	61.05	2.80526e+07	2.06159e+07	152.8
93	M132T96	Creatine	132.077	96.1	131.07	0.588863	C4H9N3O2	[M+H]+	Organic acids and derivatives	Carboxylic acids and derivatives	Amino acids, peptides, and analogues	Amino acid metabolism; Global and overview maps	C00300	57-00-1	HMDB0000064	BioDeepDB	2	5.30282e+08	4.70905e+08	64.61	7.70405e+08	2.3149e+08	264.26	2.00842e+08	1.57547e+08	77.02	3.21412e+08	2.75983e+08	62.69
94	M133T143	Ureidopropionic acid	133.061	143.5	132.054	0.931904	C4H8N2O3	[M+H]+	Organic acids and derivatives	Organic carbonic acids and derivatives	Ureas	Metabolism of cofactors and vitamins; Metabolism of other amino acids; Global and overview maps; Nucleotide metabolism	C02642	462-88-4	HMDB0000026	BioDeepDB	2	2.42788e+06	2.29679e+06	64.22	2.88678e+06	2.63805e+06	58.42	5.92483e+06	2.88176e+06	109.67	2.31192e+06	1.7773e+06	167.97
95	M133T357	6-Hydroxyhexanoic acid	133.086	356.5	132.079	0.931728	C6H12O3	[M+H]+	Organic acids and derivatives	Hydroxy acids and derivatives	Medium-chain hydroxy acids and derivatives	Xenobiotics biodegradation and metabolism; Global and overview maps	C06103	1191-25-9	HMDB0012843	BioDeepDB	2	4.14152e+06	2.99276e+06	138.3	7.27125e+06	4.91257e+06	213.05	4.77413e+06	3.08818e+06	100.8	2.94541e+07	3.34124e+06	919
96	M133T75	Ornithine	133.097	74.7	132.09	0.180319	C5H12N2O2	[M+H]+	Organic acids and derivatives	Carboxylic acids and derivatives	Amino acids, peptides, and analogues	Membrane transport; Metabolism of other amino acids; Biosynthesis of other secondary metabolites; Amino acid metabolism; Chemical structure transformation maps; Global and overview maps	C00077	3184-13-2/70-26-8	HMDB0000214	BioDeepDB	2	5.66321e+07	5.02061e+07	59.25	3.3941e+07	2.26048e+07	87.89	1.69436e+07	1.36928e+07	70.53	6.16513e+07	4.2799e+07	80.29
97	M133T79	D-Aspartic acid	133.034	79.4	133.037	27.06	C4H7NO4	[M]-	Hydrocarbon derivatives	Carboxylic acids and derivatives	Amines	Amino acid metabolism; Global and overview maps	C00402	1783-96-6	HMDB0006483	MetaDNA	2	4.39907e+06	2.88932e+06	125.27	2.57859e+06	2.09847e+06	76.24	1.64974e+06	1.36832e+06	82.72	4.27708e+06	2.7274e+06	137.08
98	M134T102	Isochavicol	134.081	102.1	134.073	0.122543	C9H10O	[M]+	NULL			Biosynthesis of other secondary metabolites	C20464	20649-39-2 539-12-8		BioDeepDB	2	8.44807e+06	2.59063e+06	168.42	4.83428e+06	2.73415e+06	111.42	1.43427e+07	3.33207e+06	254.27	6.6371e+06	2.51549e+06	165.75
99	M134T104	L-Homocysteine	134.028	103.9	135.035	2.05927	C4H9NO2S	[M-H]-	Hydrocarbon derivatives	Carboxylic acids and derivatives	Alkylthiols	Drug resistance: antineoplastic; Amino acid metabolism; Energy metabolism; Immune system; Global and overview maps	C00155	6027-13-0		MetaDNA	2	524854	133639	125.95	411818	18799.5	215.3	39162.8	11463.9	393.41	687755	415016	121.32
100	M134T394	Hydroxyindole	134.06	393.9	133.053	0.924958	C8H7NO	[M+H]+	NULL	Endogenous Metabolites			C02040	2380-94-1		mzCloud	2	466140	311929	142.15	625212	98579.1	215.02	290196	123987	186.5	395983	253448	166.63
101	M134T472	Oxindole	134.06	472.2	133.053	0.0107132	C8H7NO	[M+H]+	Organoheterocyclic compounds	Indoles and derivatives	Indolines	Biosynthesis of other secondary metabolites; Global and overview maps	C12312	59-48-3	HMDB0061918	BioDeepDB	2	1.9065e+07	7.72935e+06	287.3	4.93388e+06	3.79762e+06	88.45	3.5958e+06	3.71174e+06	65.58	1.16707e+07	4.01011e+06	342.38
102	M134T72	L-Malic acid	134.018	72.5	134.022	10.9146	C4H6O5	[M]-	Organic acids and derivatives	Hydroxy acids and derivatives	Beta hydroxy acids and derivatives	Cancer: overview; Chemical structure transformation maps; Signal transduction; Sensory system; Endocrine system; Excretory system; Carbohydrate metabolism; Cancer: specific types; Energy metabolism; Global and overview maps	C00149	97-67-6 / 6915-15-7	HMDB0000156	BioDeepDB	2	3.14338e+06	3.14925e+06	46.86	5.75959e+06	4.00082e+06	89.59	5.81414e+06	5.09874e+06	67.29	3.88781e+06	2.77693e+06	156.92
103	M134T87	L-Aspartic acid	134.045	86.8	133.037	0.0619145	C4H7NO4	[M+H]+	Organic acids and derivatives	Carboxylic acids and derivatives	Amino acids, peptides, and analogues	Metabolism of cofactors and vitamins; Metabolism of other amino acids; Chemical structure transformation maps; Membrane transport; Signal transduction; Biosynthesis of other secondary metabolites; Signaling molecules and interaction; Translation; Amino acid metabolism; Energy metabolism; Cell motility; Global and overview maps	C00049	56-84-8	HMDB0000191	BioDeepDB	2	5.55791e+06	4.75233e+06	70.76	5.77138e+06	5.79204e+06	55.4	7.69813e+07	5.03433e+06	734.29	6.64942e+06	5.41781e+06	82.84
104	M135T35	Phenylacetic acid	134.866	35.4	136.052	14.6534	C8H8O2	[M-H]-	Benzenoids	Benzene and substituted derivatives		Amino acid metabolism; Xenobiotics biodegradation and metabolism; Global and overview maps	C07086	103-82-2	HMDB0000209	BioDeepDB	2	6.8892e+06	6.36018e+06	88.57	5.99742e+06	6.0136e+06	25.37	7.50246e+06	7.61307e+06	20.18	8.25375e+06	6.2383e+06	123.64
105	M135T491	(R)-mandelic Acid	135.044	490.6	152.047	0.00277205	C8H8O3	[M+H-H2O]+	Benzenoids	Benzene and substituted derivatives		Xenobiotics biodegradation and metabolism; Global and overview maps	C01983	611-71-2	HMDB0062635	BioDeepDB	2	381320	276599	154.11	720836	606724	76.87	103947	88608.4	83.01	396337	326787	198.66
106	M135T527	o-Toluate	135.046	526.6	136.052	2.78425	C8H8O2	[M-H]-	Benzenoids	Benzene and substituted derivatives	Benzoic acids and derivatives	Xenobiotics biodegradation and metabolism; Global and overview maps	C07215	118-90-1	HMDB0002340	mzCloud	2	1.34501e+06	1.16544e+06	80.29	1.84163e+06	1.28771e+06	61.36	2.11842e+06	1.83908e+06	56.21	1.46664e+06	1.18226e+06	85.52
107	M135T634	Chavicol	135.081	633.6	134.073	0.177672	C9H10O	[M+H]+	Benzenoids	Phenols	1-hydroxy-2-unsubstituted benzenoids	Biosynthesis of other secondary metabolites	C16930	501-92-8	HMDB0034107	BioDeepDB	2	4.87438e+06	4.86857e+06	39.77	7.69556e+06	7.32897e+06	81.41	6.64208e+06	6.71421e+06	26.99	5.21496e+06	5.05927e+06	37.24
108	M135T819	Phenyl acetate	134.895	819.5	136.052	13.3786	C8H8O2	[M-H]-	NULL				C00548	122-79-2		BioDeepDB	2	4.09825e+08	5.20399e+07	284	3.16521e+09	8.26809e+07	180.13	1.59644e+09	8.5852e+07	188.93	9.59954e+08	7.35214e+07	249.87
109	M136T184	Tetrahydropteridine	136.076	183.6	136.075	5.87908	C6H8N4	[M]+	Organoheterocyclic compounds	Pteridines and derivatives			C05650	10593-78-9	HMDB0001216	BioDeepDB	2	1.9526e+07	1.80085e+07	79.09	2.16231e+07	1.45992e+07	132.2	1.53491e+07	1.40617e+07	59.44	1.94485e+07	1.83896e+07	70.91
110	M136T355	Tyramine	136.077	354.5	137.084	2.76314	C8H11NO	[M-H]-	Benzenoids	Benzene and substituted derivatives	Phenethylamines	Chemical structure transformation maps; Digestive system; Biosynthesis of other secondary metabolites; Signaling molecules and interaction; Amino acid metabolism; Energy metabolism; Global and overview maps	C00483	51-67-2	HMDB0000306	MoNA	2	372406	63617.3	250.44	239960	52017.6	185.37	657755	275293	166.69	309569	93790.9	159.13
111	M136T486	2-Phenylacetamide	136.076	485.8	135.068	0.809049	C8H9NO	[M+H]+	Benzenoids	Benzene and substituted derivatives	Phenylacetamides	Amino acid metabolism; Xenobiotics biodegradation and metabolism; Global and overview maps	C02505	103-81-1	HMDB0010715	MoNA	2	2.84249e+06	2.24988e+06	103.51	3.53624e+06	2.83266e+06	114.1	3.62696e+06	2.11219e+06	210.44	4.646e+06	2.03929e+06	307.58
112	M136T675	Adenine	136.022	675.2	135.054	4.3897	C5H5N5	[M+H]+	Organoheterocyclic compounds	Imidazopyrimidines	Purines and purine derivatives	Metabolism of terpenoids and polyketides; Global and overview maps; Nucleotide metabolism	C00147	73-24-5	HMDB0000034	BioDeepDB	2	4.56404e+06	2.27632e+06	564.44	2059855	1.85933e+06	58.08	3.3569e+06	1.65019e+06	233.76	2.72402e+06	2.31852e+06	128.96
113	M136T80_2	Threonic acid	136.034	80.3	136.037	25.7289	C4H8O5	[M]-	Organic oxygen compounds	Organooxygen compounds	Carbohydrates and carbohydrate conjugates	Carbohydrate metabolism; Global and overview maps	C01620	3909-12-4/7306-96-9/70753-61-6	HMDB0000943	BioDeepDB	2	4.1317e+07	2.39516e+07	148.54	1.36283e+08	3.50988e+07	192.56	5.41608e+08	1.46877e+08	194.3	5.19813e+07	2.32633e+07	177.45
114	M136T93	4-Hydroxyphenylacetaldehyde	136.048	92.7	136.052	1.35731	C8H8O2	[M]+	Benzenoids	Benzene and substituted derivatives	Phenylacetaldehydes	Chemical structure transformation maps; Amino acid metabolism; Biosynthesis of other secondary metabolites; Global and overview maps	C03765	7339-87-9	HMDB0003767	BioDeepDB	2	3.28566e+07	3.05069e+07	36.24	3.07181e+07	2.82645e+07	62.88	2.33814e+07	2.17518e+07	25.35	3.07815e+07	2.99921e+07	35.73
115	M137T100	Urocanic acid	137.036	100.4	138.043	0.904875	C6H6N2O2	[M-H]-	Organoheterocyclic compounds	Azoles	Imidazoles	Amino acid metabolism; Global and overview maps	C00785	104-98-3	HMDB0000301	BioDeepDB	2	925364	438543	324.06	730047	502384	144.15	403679	413824	48.63	598263	363660	210.89
116	M137T104	Hypoxanthine	137.046	104	136.038	0.0966976	C5H4N4O	[M+H]+	Organoheterocyclic compounds	Imidazopyrimidines	Purines and purine derivatives	Global and overview maps; Nucleotide metabolism	C00262	68-94-0	HMDB0000157	MoNA	2	1.52688e+08	1.26809e+08	69.05	2.88144e+08	5.03553e+07	260.25	6.26977e+08	5.47839e+07	147.61	1.83141e+08	1.42483e+08	81.07
117	M137T365	Salicylic acid	137.025	365.2	138.032	3.47382	C7H6O3	[M-H]-	Benzenoids	Benzene and substituted derivatives	Benzoic acids and derivatives	Signal transduction; Digestive system; Xenobiotics biodegradation and metabolism; Metabolism of terpenoids and polyketides; Amino acid metabolism; Chemical structure transformation maps; Global and overview maps	C00805	69-72-7	HMDB0001895	BioDeepDB	2	1.92773e+07	6.37214e+06	365.58	1.60782e+07	9.30303e+06	145.8	1.82305e+07	6.8984e+06	452.46	1.74443e+07	8.78581e+06	184.27
118	M138T100	4-Hydroxybenzoic acid	138.053	99.7	138.032	5.62102	C7H6O3	[M-H2O+NH4]+	Benzenoids	Benzene and substituted derivatives	Benzoic acids and derivatives	Metabolism of cofactors and vitamins; Skeleton-based classification; Xenobiotics biodegradation and metabolism; Chemical structure transformation maps; Global and overview maps	C00156	99-96-7 / 456-23-5	HMDB0000500	BioDeepDB	2	7.79907e+07	2.4941e+07	196.54	9.85181e+07	3.92356e+07	147.9	5.69871e+07	2.4839e+07	151.45	7.14749e+07	2.57842e+07	237.81
119	M138T534	2-Aminobenzoic acid	138.055	533.6	137.048	0.580295	C7H7NO2	[M+H]+	Benzenoids	Benzene and substituted derivatives	Benzoic acids and derivatives	Skeleton-based classification; Biosynthesis of other secondary metabolites; Xenobiotics biodegradation and metabolism; Amino acid metabolism; Chemical structure transformation maps; Global and overview maps	C00108	118-92-3	HMDB0001123	BioDeepDB	2	9.16735e+06	5.08095e+06	113.72	1.01785e+07	6.59022e+06	132.18	1.81609e+07	5.84032e+06	203.22	4.59869e+06	2.72549e+06	114.82
120	M138T618	6-Hydroxynicotinate	138.02	617.8	139.027	3.44877	C6H5NO3	[M-H]-	Organoheterocyclic compounds	Pyridines and derivatives	Pyridinecarboxylic acids and derivatives	Metabolism of cofactors and vitamins; Global and overview maps	C01020	5006-66-6	HMDB0002658	mzCloud	2	4.91524e+06	3.31036e+06	67.57	5.16837e+06	4.00399e+06	45.31	5.05352e+06	4.88066e+06	41.96	4.98907e+06	3.42309e+06	59.3
121	M139T720	Isophorone	139.112	719.7	138.105	0.891369	C9H14O	[M+H]+	Organooxygen compounds	Carbonyl compounds	Ketones		C14743	78-59-1	HMDB0031195	MoNA	2	3.96173e+06	2.94892e+06	220.89	6.11153e+06	4.58842e+06	83.92	6.74484e+06	6.3434e+06	70.53	2.71105e+06	2.77888e+06	67
122	M140T181	Acetylphosphate	139.981	180.6	139.988	8.29361	C2H5O5P	[M]+	Organic acids and derivatives	Organic phosphoric acids and derivatives	Phosphate esters	Carbohydrate metabolism; Energy metabolism; Metabolism of other amino acids; Global and overview maps	C00227	590-54-5	HMDB0001494	BioDeepDB	2	8.61799e+07	7.54257e+07	89.37	8.779e+08	2.87106e+08	131.83	2.2629e+09	2.49837e+09	85.83	2.12745e+08	8.52295e+07	385.7
123	M140T63	Phosphonoacetate	139.983	63.3	139.988	29.2892	C2H5O5P	[M]+	Organic acids and derivatives	Organic phosphonic acids and derivatives	Organic phosphonic acids	Metabolism of other amino acids; Global and overview maps	C05682	4408-78-0	HMDB0004110	BioDeepDB	2	1.57173e+08	8.7176e+07	578.44	1.20409e+08	9.3091e+07	150.2	8.90406e+07	8.46788e+07	48.72	1.91575e+08	8.89334e+07	280.29
124	M142T337	O-Phosphoethanolamine	141.958	336.7	141.019	6.19338	C2H8NO4P	[M+H]+	Organic acids and derivatives	Organic phosphoric acids and derivatives	Phosphate esters	Lipid metabolism; Signal transduction; Global and overview maps; Drug resistance: antimicrobial	C00346	1071-23-4	HMDB0000224	BioDeepDB	2	2.13784e+08	8.31911e+07	148.95	2.0581e+08	9.88302e+07	134.24	2.54215e+08	1.50247e+08	119.73	1.63696e+08	5.7271e+07	193.06
125	M142T490	Pelletierine	142.123	489.7	141.115	0.872485	C8H15NO	[M+H]+	Organoheterocyclic compounds	Piperidines		Chemical structure transformation maps; Biosynthesis of other secondary metabolites; Global and overview maps	C06182	539-00-4/4396-01-4	HMDB0030325	BioDeepDB	2	1.16045e+06	769310	93.71	2.86586e+06	1.15161e+06	110.78	2.52536e+06	398555	140.4	1.29868e+06	678110	114.47
126	M143T101_1	Ectoine	143.082	100.9	142.074	0.0310547	C6H10N2O2	[M+H]+	NULL			Amino acid metabolism; Global and overview maps	C06231	96702-03-3		BioDeepDB	2	5.92402e+06	4.4361e+06	81.68	6.74021e+06	5.3648e+06	63.42	7.47491e+06	6.10469e+06	76.72	5.78281e+06	4.63333e+06	79.57
127	M143T163	1-Naphthylamine	143.047	163	143.073	18.1363	C10H9N	[M]-	NULL			Xenobiotics biodegradation and metabolism	C14790	134-32-7		BioDeepDB	2	2.49201e+06	1.0061e+06	185.46	7.67931e+06	4.01818e+06	224.21	2.98521e+06	2.34519e+06	93.33	1.97048e+06	1.24932e+06	117.85
128	M143T399	2-Naphthylamine	143.073	399.4	143.073	3.48979	C10H9N	[M]+	Benzenoids	Naphthalenes			C02227	91-59-8	HMDB0041802	mzCloud	2	5.5622e+06	5.52379e+06	36.27	5.29737e+06	4.24539e+06	64.06	3.33942e+06	3.08896e+06	67.25	7.53735e+06	6.4067e+06	67.83
129	M143T59	trans-trans-Muconic acid	143.039	58.8	142.027	29.8288	C6H6O4	[M+H]+	Lipids and lipid-like molecules	Fatty Acyls	Fatty acids and conjugates	Xenobiotics biodegradation and metabolism; Global and overview maps	C02480	3588-17-8 / 505-70-4 / 1119-72-8	HMDB0002349	BioDeepDB	2	1.32744e+07	1.01836e+07	79.05	1.97034e+07	1.54098e+07	103.99	1.53496e+07	1.53013e+07	45.32	1.41532e+07	8.87613e+06	131.06
130	M143T593	Caprylic acid	143.108	593.3	144.115	3.11826	C8H16O2	[M-H]-	Lipids and lipid-like molecules	Fatty Acyls	Fatty acids and conjugates	Lipid metabolism; Metabolism of cofactors and vitamins; Chemical structure transformation maps; Global and overview maps	C06423	124-07-2	HMDB0000482	MoNA	2	170733	63083.9	149.68	155558	96574.8	100.1	224283	145456	135.11	5.5148e+06	97994.2	1065.28
131	M144T159	4-Acetamidobutanoic acid	144.067	158.8	145.074	1.22166	C6H11NO3	[M-H]-	Organic acids and derivatives	Carboxylic acids and derivatives	Amino acids, peptides, and analogues	Amino acid metabolism; Global and overview maps	C02946	3025-96-5	HMDB0003681	BioDeepDB	2	4.06798e+07	2.66042e+07	143.87	9.54295e+07	8.88147e+07	77.19	9.36756e+07	8.94904e+07	38.91	3.14247e+07	2.13744e+07	103.6
132	M144T296	Spermidine	143.916	295.7	145.158	11.073	C7H19N3	[M-H]-	Organic nitrogen compounds	Organonitrogen compounds	Amines	Membrane transport; Metabolism of other amino acids; Digestive system; Biosynthesis of other secondary metabolites; Metabolism of terpenoids and polyketides; Amino acid metabolism; Global and overview maps	C00315	124-20-9	HMDB0001257	BioDeepDB	2	6.79846e+07	8.51292e+06	175.99	2.08076e+07	1.48918e+06	372.56	1.52942e+08	3.8857e+06	549.9	1.15142e+08	9.2794e+06	224.33
133	M144T322	N-Methyl-L-glutamic acid	144.066	322	161.069	28.6952	C6H11NO4	[M+H-H2O]+	NULL			Energy metabolism; Global and overview maps	C01046	6753-62-4	HMDB0062660	BioDeepDB	2	6.08506e+07	1.98324e+07	344.88	1.1571e+08	6.88445e+07	117.7	3.31257e+08	3.45254e+08	73.87	4.9104e+07	1.5836e+07	164.78
134	M144T399	Tryptophanol	144.081	399.4	161.084	29.3863	C10H11NO	[M+H-H2O]+	Organoheterocyclic compounds	Indoles and derivatives	Indoles	Amino acid metabolism	C00955	526-55-6	HMDB0003447	BioDeepDB	2	1.12188e+07	7.43447e+06	292.4	6.596e+06	5.98388e+06	59.46	5.20587e+06	4.73614e+06	58.28	1.04916e+07	8.58112e+06	77.9
135	M145T100	4-Oxoglutaramate	145.05	100.3	145.037	5.27822	C5H7NO4	[M]+	NULL			Amino acid metabolism	C05572			BioDeepDB	2	1.83142e+07	6.86395e+06	125.98	1.18508e+07	7.68746e+06	183.31	9.59166e+06	5.64078e+06	83.44	2.80674e+07	1.35582e+07	147.99
136	M145T161	1-Naphthol	145.061	160.5	144.058	26.0326	C10H8O	[M+H]+	Benzenoids	Naphthalenes	Naphthols and derivatives	Skeleton-based classification; Xenobiotics biodegradation and metabolism	C11714	90-15-3	HMDB0012138	BioDeepDB	2	3.0946e+06	2.075e+06	113.83	1.70692e+07	7.05694e+06	367.93	1.2487e+07	8.69689e+06	122.88	3.1185e+06	2.356e+06	122.87
137	M145T585	1H-Indole-3-carboxaldehyde	145.049	585.1	145.053	24.1297	C9H7NO	[M]-	Organoheterocyclic compounds	Indoles and derivatives	Indoles		C08493	487-89-8	HMDB0029737	MoNA	2	2.65982e+06	1.85525e+06	167.57	4.13226e+06	4.50511e+06	49.37	6884403	5.63413e+06	142.92	2.32388e+06	1.96249e+06	63.97
138	M145T62	2-Keto-glutaramic acid	145.049	62.2	145.037	5.3257	C5H7NO4	[M]+	Organic acids and derivatives	Keto acids and derivatives	Short-chain keto acids and derivatives	Amino acid metabolism; Global and overview maps	C00940	18465-19-5	HMDB0001552	BioDeepDB	2	7.18353e+07	3.01402e+07	160.69	54972668	3.1946e+07	118.15	1.09325e+08	3.42991e+07	87.37	6.69879e+07	3.11713e+07	142.76
139	M146T143	4-Guanidinobutanoic acid	146.093	143.3	145.085	0.848777	C5H11N3O2	[M+H]+	Organic acids and derivatives	Carboxylic acids and derivatives	Amino acids, peptides, and analogues	Amino acid metabolism; Global and overview maps	C01035	463-00-3	HMDB0003464	BioDeepDB	2	5.51508e+06	2.98968e+06	140.14	4.41479e+06	4.09438e+06	73.07	6.67759e+06	6.48444e+06	44.81	4.95126e+06	2.82613e+06	109.02
140	M146T398	Myosmine	146.081	398	146.084	21.9056	C9H10N2	[M]+	Organoheterocyclic compounds	Pyridines and derivatives			C10160	532-12-7	HMDB0030386	MoNA	2	6.0274e+06	5.24525e+06	64.27	3.98682e+07	1.11037e+07	612.31	2.06784e+07	2.12897e+07	65.05	6.75432e+06	5.19691e+06	85.59
141	M146T399	2-Dehydropantoate	146.06	399.4	146.058	0.194214	C6H10O4	[M]+	NULL			Metabolism of cofactors and vitamins; Global and overview maps	C00966	470-30-4		BioDeepDB	2	3.71048e+07	3.65175e+07	34.38	3.7076e+07	3.61861e+07	32.68	2.99034e+07	2.98903e+07	26.33	4.49721e+07	4.25819e+07	47.04
142	M146T483	Quinolin-2-ol	146.06	483.3	145.053	0.848965	C9H7NO	[M+H]+	NULL				C06338	c("70254-42-1", "59-31-4")		mzCloud	2	1.74836e+07	1.13831e+07	160.18	4.44714e+06	1.41398e+06	161.74	1.85385e+06	755379	248.1	4.28241e+06	967322	347.95
143	M146T74	L-Glutamine	146.081	74.4	146.069	0.00242334	C5H10N2O3	[M]+	Organic acids and derivatives	Carboxylic acids and derivatives	Amino acids, peptides, and analogues	Cancer: overview; Metabolism of cofactors and vitamins; Chemical structure transformation maps; Membrane transport; Nervous system; Excretory system; Digestive system; Carbohydrate metabolism; Nucleotide metabolism; Translation; Amino acid metabolism; Energy metabolism; Global and overview maps	C00064	5959-95-5	HMDB0003423	BioDeepDB	2	3.68277e+06	3.69491e+06	32.86	4.48943e+06	2.90049e+06	150.08	2.00742e+06	1.92932e+06	47.81	3.69349e+06	3.79499e+06	36.81
144	M146T80	L-Glutamic acid	146.046	79.6	147.053	2.57453	C5H9NO4	[M-H]-	Organic acids and derivatives	Carboxylic acids and derivatives	Amino acids, peptides, and analogues	Neurodegenerative disease; Biosynthesis of other secondary metabolites; Substance dependence; Cellular community - eukaryotes; Energy metabolism; Metabolism of other amino acids; Excretory system; Carbohydrate metabolism; Cancer: overview; Membrane transport; Cell growth and death; Signal transduction; Nervous system; Digestive system; Environmental adaptation; Amino acid metabolism; Chemical str…	C00025	56-86-0	HMDB0000148	BioDeepDB	2	1.03894e+09	1.93887e+08	470.32	5.28372e+08	2.30443e+08	491.11	3.14127e+08	1.24416e+08	452.71	2.7925e+08	2.1477e+08	80.79
145	M147T102	D-Xylonate	147.03	101.7	166.048	6.73335	C5H10O6	[M-H2O-H]-	Hydrocarbon derivatives	Carboxylic acids and derivatives	Alcohols and polyols	Carbohydrate metabolism; Global and overview maps	C00502	526-91-0	HMDB0059750	MetaDNA	2	3.70738e+06	2.03026e+06	136.47	3.80293e+06	3.16918e+06	71.26	2.35483e+06	1.86568e+06	74.25	2.02997e+06	1.4541e+06	84.45
146	M147T200	Coumarin	147.044	200	146.037	0.0560984	C9H6O2	[M+H]+	Phenylpropanoids and polyketides	Coumarins and derivatives		Biosynthesis of other secondary metabolites; Global and overview maps	C05851	91-64-5	HMDB0001218	BioDeepDB	2	2.87577e+07	2.76446e+07	32.78	2.60484e+07	2.38018e+07	46.62	2.80698e+07	2.28061e+07	44.8	2.7111e+07	2.5527e+07	28.18
147	M147T73	Citramalic acid	147.03	73.3	148.037	1.19703	C5H8O5	[M-H]-	Lipids and lipid-like molecules	Fatty Acyls	Fatty acids and conjugates		C00815	597-44-4/2306-22-1	HMDB0000426	MoNA	2	2.01109e+07	6.71006e+06	216.07	7.40074e+07	4.96802e+07	108.73	6.74316e+07	5.52766e+07	87.95	1.25818e+07	6.46477e+06	158.43
148	M147T75	L-Lysine	147.113	74.7	146.106	0.16314	C6H14N2O2	[M+H]+	Organic acids and derivatives	Carboxylic acids and derivatives	Amino acids, peptides, and analogues	Metabolism of cofactors and vitamins; Digestive system; Biosynthesis of other secondary metabolites; Translation; Amino acid metabolism; Chemical structure transformation maps; Global and overview maps	C00047	56-87-1	HMDB0000182	BioDeepDB	2	1.37961e+08	1.18829e+08	59.8	8.22658e+07	5.66666e+07	86.26	4.94176e+07	3.96205e+07	59.24	1.53772e+08	1.12798e+08	79.2
149	M148T150	L-Methionine	148.044	150.1	149.051	2.02642	C5H11NO2S	[M-H]-	Organic acids and derivatives	Carboxylic acids and derivatives	Amino acids, peptides, and analogues	Cancer: overview; Drug resistance: antineoplastic; Digestive system; Biosynthesis of other secondary metabolites; Translation; Amino acid metabolism; Chemical structure transformation maps; Global and overview maps	C00073	63-68-3	HMDB0000696	BioDeepDB	2	2.0501e+07	3.71205e+06	226.66	1.10815e+07	152523	413.85	1.1176e+06	281954	312.31	7.17336e+07	3.78377e+06	410.39
150	M148T162	Nornicotine	148.097	162.4	148.1	20.9322	C9H12N2	[M]+	Organoheterocyclic compounds	Pyridines and derivatives	Pyrrolidinylpyridines	Biosynthesis of other secondary metabolites	C06524	494-97-3	HMDB0001126	BioDeepDB	2	8.58594e+06	5.86617e+06	115.51	1.23977e+07	8.20399e+06	168.09	1.69641e+07	9.33849e+06	164.2	9.26905e+06	6.75066e+06	87.88
151	M148T57	trans-Cinnamate	148.018	57.3	148.052	0.58669	C9H8O2	[M]+	NULL			Metabolism of cofactors and vitamins; Biosynthesis of other secondary metabolites; Amino acid metabolism; Chemical structure transformation maps; Global and overview maps	C00423	140-10-3		BioDeepDB	2	5.01147e+06	5.13178e+06	63.5	6.86035e+06	6.91419e+06	54.7	1.21173e+07	1.02971e+07	60.85	6.49544e+06	5.4499e+06	135.69
152	M149T223	L-2-Hydroxyglutaric acid	148.977	223	148.037	0.238443	C5H8O5	[M+H]+	Lipids and lipid-like molecules	Fatty Acyls	Fatty acids and conjugates	Amino acid metabolism; Global and overview maps	C03196	13095-48-2	HMDB0000694	BioDeepDB	2	5.1934e+07	1.52592e+07	238.32	4.42489e+07	1.55545e+07	136.05	2.33151e+07	1.96748e+07	86.37	4.91055e+07	1.7248e+07	291.74
153	M149T571	3-Methylxanthine	149.045	571.5	166.049	21.6982	C6H6N4O2	[M+H-H2O]+	Organoheterocyclic compounds	Imidazopyrimidines	Purines and purine derivatives	Biosynthesis of other secondary metabolites; Global and overview maps	C16357	1076-22-8	HMDB0001886	BioDeepDB	2	1.35746e+06	844685	162.05	1019387	608326	342.08	602490	554095	72.05	1.33775e+06	745452	172.86
154	M149T624	Phenylpropanoate	149.061	624.3	150.068	3.86418	C9H10O2	[M-H]-	Phenylpropanoids and polyketides	Phenylpropanoic acids		Amino acid metabolism; Global and overview maps	C05629	501-52-0	HMDB0000764	mzCloud	2	328481	224448	355.85	455938	312916	101.51	239711	148819	81.06	896336	245788	282.7
155	M149T744	Phthalic acid	149.023	744.4	166.027	28.4116	C8H6O4	[M+H-H2O]+	Benzenoids	Benzene and substituted derivatives	Benzoic acids and derivatives	Membrane transport; Xenobiotics biodegradation and metabolism; Global and overview maps	C01606	88-99-3/3198-29-6	HMDB0002107	MoNA	2	1.37129e+06	1.10697e+06	127.5	1.57847e+06	1.38112e+06	80.86	3.18057e+06	1.09088e+06	269.58	1.30837e+06	1.21325e+06	68.04
156	M149T79	Tartaric acid	149.01	78.6	150.016	2.52333	C4H6O6	[M-H]-	Organic oxygen compounds	Organooxygen compounds	Carbohydrates and carbohydrate conjugates	Carbohydrate metabolism; Global and overview maps	C00898	87-69-4 / 526-83-0	HMDB0000956	BioDeepDB	2	9.27739e+06	1.62389e+06	910.53	3.14482e+06	1.70368e+06	208.57	1.45349e+07	2.30326e+06	405.63	2.21826e+06	1.45542e+06	152.14
157	M149T92	D-Xylose	149.046	92	150.053	1.85178	C5H10O5	[M-H]-	Organic oxygen compounds	Organooxygen compounds	Carbohydrates and carbohydrate conjugates	Carbohydrate metabolism; Membrane transport; Global and overview maps	C00181	58-86-6	HMDB0000098	BioDeepDB	2	1.85729e+07	1.28146e+07	144.4	1.474e+07	1.18139e+07	97.22	1.71119e+07	9.48701e+06	304.81	2.92741e+07	1.11717e+07	213.91
158	M150T442	2-(Methylamino)benzoic acid	150.056	442.3	151.063	2.98202	C8H9NO2	[M-H]-	Benzenoids	Benzene and substituted derivatives	Benzoic acids and derivatives	Chemical structure transformation maps; Global and overview maps	C03005	119-68-6	HMDB0032609	MoNA	2	350546	279890	94.48	122302	30230	147.5	54053	27363.2	135.62	93789.2	32781.6	173.37
159	M151T214	Mandelic acid	151.041	214.5	152.047	3.15147	C8H8O3	[M-H]-	Benzenoids	Benzene and substituted derivatives		Xenobiotics biodegradation and metabolism; Global and overview maps	C01984	90-64-2 / 17199-29-0	HMDB0000703	BioDeepDB	2	2.37861e+06	881943	628.8	1.28095e+06	1.27114e+06	48.53	989554	993317	54.58	723941	634535	65.15
160	M151T331	D-Lyxose	151.062	331.3	150.053	10.0886	C5H10O5	[M+H]+	NULL			Carbohydrate metabolism	C00476	1114-34-7		BioDeepDB	2	3.33177e+06	2.9995e+06	41.43	3.05629e+06	3.1058e+06	30.09	1.73546e+06	1.70853e+06	36.99	2.64662e+06	2.4404e+06	41
161	M151T355	3-Hydroxyphenylacetic acid	151.041	355	152.047	2.6483	C8H8O3	[M-H]-	Benzenoids	Phenols	1-hydroxy-4-unsubstituted benzenoids	Amino acid metabolism; Xenobiotics biodegradation and metabolism; Global and overview maps	C05593	621-37-4	HMDB0000440	BioDeepDB	2	3.2705e+06	2.17592e+06	176.09	2.70743e+06	2.17991e+06	64.83	1.8685e+06	1.74464e+06	47.32	2.22389e+06	1.79708e+06	81.04
162	M151T407	2-Hydroxyphenylacetate	151.041	406.8	152.047	3.81354	C8H8O3	[M-H]-	Benzenoids	Benzene and substituted derivatives	Phenylacetic acids	Amino acid metabolism; Xenobiotics biodegradation and metabolism; Global and overview maps	C05852	614-75-5	HMDB0000669	mzCloud	2	1.94934e+06	1.35715e+06	152.1	1.20387e+06	1.14563e+06	40.73	931741	890142	35.26	2.56383e+06	1.15619e+06	495.74
163	M151T443	Guanine	151.052	443.4	151.049	15.8888	C5H5N5O	[M]-	Hydrocarbon derivatives	Azacyclic compounds	Imidazoles	Global and overview maps; Nucleotide metabolism	C00242	73-40-5	HMDB0000132	MetaDNA	2	406873	208145	376.35	211927	116306	134.99	165616	59199.6	96.36	292348	266304	121.99
164	M151T530	2',4'-Dihydroxyacetophenone	151.041	529.7	152.047	3.15147	C8H8O3	[M-H]-	Benzenoids	Benzene and substituted derivatives	Acetophenones		C03663	89-84-9	HMDB0029659	BioDeepDB	2	815463	797252	66.46	1.08854e+06	883641	86.56	741275	746111	19.05	955546	855283	90.09
165	M151T611	Vanillin	151.041	610.5	152.047	2.6483	C8H8O3	[M-H]-	Benzenoids	Phenols	Methoxyphenols	Chemical structure transformation maps; Xenobiotics biodegradation and metabolism; Biosynthesis of other secondary metabolites; Global and overview maps	C00755	121-33-5	HMDB0012308	BioDeepDB	2	1.98809e+06	1.76616e+06	58.61	2.65597e+06	2.36891e+06	49.51	4.37952e+06	3.00451e+06	155.23	2.19035e+06	1.815e+06	120.13
166	M151T93	D-Xylitol	151.062	92.7	152.069	3.81301	C5H12O5	[M-H]-	Organic oxygen compounds	Organooxygen compounds	Carbohydrates and carbohydrate conjugates	Carbohydrate metabolism; Membrane transport; Global and overview maps	C00379	87-99-0	HMDB0002917	BioDeepDB	2	2.30516e+06	1.95106e+06	83.12	2.14661e+06	1.54272e+06	98.61	2.60476e+06	1.89908e+06	115.93	1.82646e+06	1.40327e+06	74.06
167	M152T289	2-Amino-4-nitrotoluene	152.057	288.9	152.059	11.6898	C7H8N2O2	[M]+	NULL	Extractables/Leachables		Xenobiotics biodegradation and metabolism; Global and overview maps	C16398	99-55-8		mzCloud	2	1.37767e+06	783232	103.96	475489	259162	188.61	389399	237172	141.53	1.31343e+06	861733	114.65
168	M152T300	Dopamine	152.072	299.6	153.079	3.78769	C8H11NO2	[M-H]-	Benzenoids	Benzene and substituted derivatives	1-hydroxy-2-unsubstituted benzenoids	Nervous system; Signal transduction; Digestive system; Endocrine system; Neurodegenerative disease; Biosynthesis of other secondary metabolites; Signaling molecules and interaction; Amino acid metabolism; Substance dependence; Cellular community - eukaryotes; Chemical structure transformation maps; Global and overview maps	C03758	62-31-7/51-61-6	HMDB0000073	MetaDNA	2	183080	41887	193.59	119304	20166	264.8	83473.9	38185.1	235.35	307167	43358.4	482.61
169	M152T359	Acetaminophen	152.071	359.3	151.063	1.94299	C8H9NO2	[M+H]+	Benzenoids	Phenols	1-hydroxy-2-unsubstituted benzenoids	Digestive system	C06804	103-90-2	HMDB0001859	MoNA	2	1.54561e+06	615097	464.26	1.4536e+06	1.2834e+06	119.65	1.44734e+06	1.08662e+06	87.88	1.20724e+06	372508	235.27
170	M152T490	Pyridoxine	152.071	489.6	169.074	28.4999	C8H11NO3	[M+H-H2O]+	Organoheterocyclic compounds	Pyridines and derivatives	Pyridoxines	Metabolism of cofactors and vitamins; Global and overview maps	C00314	65-23-6	HMDB0000239	MoNA	2	1.65233e+07	1.54598e+06	999.36	1.61126e+06	1.26737e+06	136.1	1.71535e+06	1.65232e+06	78.28	661181	324248	192.89
171	M152T630	Mercaptopurine	152.017	630.3	152.016	5.92041	C5H4N4S	[M]+	Organoheterocyclic compounds	Imidazopyrimidines	Purines and purine derivatives	Xenobiotics biodegradation and metabolism; Digestive system	C02380	50-44-2	HMDB0015167	BioDeepDB	2	2.17161e+06	1.56853e+06	84.52	1.76447e+06	345303	159.27	5.39981e+06	5.20435e+06	68.27	2.0044e+06	1.56532e+06	65.48
172	M152T705	3-Hydroxyanthranilate	152.036	705	153.043	3.13084	C7H7NO3	[M-H]-	Benzenoids	Benzene and substituted derivatives	Benzoic acids and derivatives	Amino acid metabolism; Xenobiotics biodegradation and metabolism; Global and overview maps	C00632	548-93-6	HMDB0001476	mzCloud	2	1.85247e+06	1.29429e+06	73.51	1.87503e+06	1.59958e+06	41.69	1.41728e+06	1.30188e+06	26.38	2.26762e+06	1.21599e+06	178.86
173	M153T173	Xanthine	153.041	173.5	152.033	0.810241	C5H4N4O2	[M+H]+	Organoheterocyclic compounds	Imidazopyrimidines	Purines and purine derivatives	Chemical structure transformation maps; Biosynthesis of other secondary metabolites; Global and overview maps; Nucleotide metabolism	C00385	69-89-6	HMDB0000292	BioDeepDB	2	6.06106e+07	3.17686e+07	185.11	7.23323e+07	3.52494e+07	195.43	5.47383e+07	2.57027e+07	241.32	1.25275e+08	4.10168e+07	262.64
174	M153T274_3	p-Hydroxyphenylacetic acid	153.066	274.3	152.047	0.567557	C8H8O3	[M+H]+	Benzenoids	Phenols	1-hydroxy-2-unsubstituted benzenoids	Amino acid metabolism; Global and overview maps	C00642	156-38-7	HMDB0000020	BioDeepDB	2	3.91841e+07	1.94021e+07	164.36	1.7826e+07	1.04345e+07	142.28	1.64478e+07	1.31804e+07	115.73	3.6256e+07	1.78302e+07	178.43
175	M153T290	FAPy-adenine	153.066	289.6	153.065	0.0155247	C5H7N5O	[M]+	Organoheterocyclic compounds	Diazines	Pyrimidines and pyrimidine derivatives		C06502	5122-36-1	HMDB0004816	BioDeepDB	2	4.61756e+07	3.76265e+07	67.84	3.42485e+07	3.13538e+07	56.72	4.51081e+07	3.62722e+07	66.36	3.66634e+07	3.16951e+07	60.71
176	M153T319	Propylthiouracil	153.041	319.2	170.051	20.0339	C7H10N2OS	[M+H-H2O]+	Organoheterocyclic compounds	Diazines	Pyrimidines and pyrimidine derivatives		C07569	51-52-5	HMDB0014690	GNPS	2	597551	524602	64.66	781422	415886	156.92	286908	216601	108.28	801276	505415	120.16
177	M153T354	Protocatechuic acid	153.023	354.1	154.027	23.3691	C7H6O4	[M-H]-	Benzenoids	Benzene and substituted derivatives	Benzoic acids and derivatives	Chemical structure transformation maps; Xenobiotics biodegradation and metabolism; Global and overview maps; Metabolism of terpenoids and polyketides	C00230	99-50-3	HMDB0001856	BioDeepDB	2	52264.4	46146	79.87	69179.8	58858.2	51.53	62267.2	49934	69.67	64413.8	50508.9	115.73
178	M153T435	Gentisic acid	153.02	434.6	154.027	3.76422	C7H6O4	[M-H]-	Benzenoids	Benzene and substituted derivatives	Benzoic acids and derivatives	Amino acid metabolism; Xenobiotics biodegradation and metabolism; Global and overview maps	C00628	490-79-9	HMDB0000152	BioDeepDB	2	2.8302e+07	1.43072e+07	193.5	2.43957e+07	1.53134e+07	126.73	2.51798e+07	1.38959e+07	242.83	3.15902e+07	1.24984e+07	329.32
179	M154T476	Imidazol-5-yl-pyruvate	154.042	476	154.038	26.6161	C6H6N2O3	[M]+	NULL			Amino acid metabolism; Global and overview maps	C03277			BioDeepDB	2	7.85442e+06	1.93349e+06	790.12	2.69387e+06	2.30899e+06	86.2	5.16032e+06	3.52873e+06	82.94	2.55474e+06	1.85858e+06	127.92
180	M155T38	2,3-Butanediol	154.988	37.6	154.012	12.7655	C4H10O2S2	[M+H]+	Organic oxygen compounds	Organooxygen compounds	Alcohols and polyols		C00265	513-85-9 / 3483-12-3	HMDB0003156	BioDeepDB	2	1.27208e+07	7.97405e+06	108.62	1.14685e+07	8.26384e+06	98.42	4.61923e+07	2.25155e+07	355.71	1.15086e+07	8.03634e+06	101.48
181	M156T781	3-Indoleacetonitrile	156.12	780.9	156.069	0.785966	C10H8N2	[M]+	Organoheterocyclic compounds	Indoles and derivatives	Indoles	Amino acid metabolism; Global and overview maps	C02938	771-51-7	HMDB0006524	BioDeepDB	2	2.82838e+07	1.62331e+07	120.29	3.23136e+07	1.43432e+07	179.94	7.36957e+07	5.56547e+07	132.34	2.64711e+07	1.77761e+07	127.19
182	M156T84	L-Histidine	156.077	84.5	155.07	0.48694	C6H9N3O2	[M+H]+	Organic acids and derivatives	Carboxylic acids and derivatives	Amino acids, peptides, and analogues	Cancer: overview; Membrane transport; Metabolism of other amino acids; Digestive system; Biosynthesis of other secondary metabolites; Translation; Amino acid metabolism; Chemical structure transformation maps; Global and overview maps	C00135	71-00-1	HMDB0000177	BioDeepDB	2	1.03309e+08	2.76404e+07	181.94	6.47538e+07	1.23816e+07	174.95	1.37678e+07	4.42928e+06	388.72	6.08325e+07	2.30401e+07	171.06
183	M157T389	Uracil 5-carboxylate	156.966	389.4	156.017	1.29578	C5H4N2O4	[M+H]+	NULL				C03030	23945-44-0		BioDeepDB	2	4.14239e+07	2.1157e+07	154.55	2.46705e+07	1.32421e+07	189.72	1.98124e+07	1.46317e+07	203.46	4.21899e+07	2.29594e+07	148.82
184	M157T756	Pelargonic acid	157.124	755.7	158.131	3.02946	C9H18O2	[M-H]-	Lipids and lipid-like molecules	Fatty Acyls	Fatty acids and conjugates		C01601	112-05-0	HMDB0000847	BioDeepDB	2	5.53915e+06	2.22088e+06	200.46	3.42585e+06	2.21494e+06	81.95	3.15958e+06	2.22476e+06	83.54	4.06653e+06	2.41998e+06	143.55
185	M157T97	Imidazolelactic acid	157.061	97.1	156.053	1.47629	C6H8N2O3	[M+H]+	Organoheterocyclic compounds	Azoles	Imidazoles		C05132	876-19-7	HMDB0002320	mzCloud	2	3.26194e+06	2.81768e+06	48.67	2.68586e+06	2.64405e+06	41.86	2.95829e+06	2.78587e+06	53.13	3.4398e+06	3.09741e+06	41.81
186	M159T150	D-Alanyl-D-alanine	159.077	150.2	160.085	0.628625	C6H12N2O3	[M-H]-	Organic acids and derivatives	Carboxylic acids and derivatives	Amino acids, peptides, and analogues	Glycan biosynthesis and metabolism; Global and overview maps; Drug resistance: antimicrobial	C00993	923-16-0	HMDB0003459	BioDeepDB	2	763338	385207	297.45	695576	352588	138.26	816708	442418	93.24	591491	389708	225.1
187	M159T153	Ascorbate	159.028	152.8	176.032	19.7072	C6H8O6	[M+H-H2O]+	NULL			Membrane transport; Metabolism of other amino acids; Signal transduction; Digestive system; Carbohydrate metabolism; Global and overview maps	C00072	50-81-7		BioDeepDB	2	9.79588e+06	8.99578e+06	57.98	1.0967e+07	4.93446e+06	176.53	1.06025e+07	2.45827e+06	197.23	1.13381e+07	1.08967e+07	50.27
188	M159T306	D-Alanyl-D-serine	159.077	305.6	176.08	26.6161	C6H12N2O4	[M+H-H2O]+	NULL			Drug resistance: antimicrobial	C19719			BioDeepDB	2	7.10583e+06	6.10956e+06	74.38	1.1192e+07	9.2354e+06	68.67	1.15159e+07	8.12705e+06	106.61	6.11925e+06	5.19872e+06	105.95
189	M159T480	3-Hydroxyvalproic acid	159.103	479.6	160.11	3.14261	C8H16O3	[M-H]-	Lipids and lipid-like molecules	Fatty Acyls	Fatty acids and conjugates	Xenobiotics biodegradation and metabolism	C16651	58888-84-9	HMDB0013899	BioDeepDB	2	3.71888e+06	2.35069e+06	134.5	9.27535e+06	4.73712e+06	97.16	4.26148e+06	3.24616e+06	73.18	4.72599e+06	3.09829e+06	105.89
190	M159T77	Oxoadipic acid	159.03	77.4	160.037	2.99314	C6H8O5	[M-H]-	Organic acids and derivatives	Keto acids and derivatives	Medium-chain keto acids and derivatives	Energy metabolism; Amino acid metabolism; Global and overview maps	C00322	3184-35-8	HMDB0000225	BioDeepDB	2	718939	589468	125.97	1.11642e+07	1.66881e+06	555.08	1.37318e+06	1.35856e+06	49.06	675651	599967	121.65
191	M159T771	4,5-Dihydroorotic acid	158.959	771.2	158.033	14.5456	C5H6N2O4	[M+H]+	Organic acids and derivatives	Carboxylic acids and derivatives	Amino acids, peptides, and analogues	Global and overview maps; Nucleotide metabolism	C00337	155-54-4 / 5988-19-2	HMDB0000528	BioDeepDB	2	2.82202e+07	1.53942e+07	117.15	2.25591e+07	1.3607e+07	118.84	2.13781e+07	1.15435e+07	155.59	3.25348e+07	1.37722e+07	150.5
192	M159T96	Allantoin	159.051	95.6	158.044	0.150895	C4H6N4O3	[M+H]+	Organoheterocyclic compounds	Azoles	Imidazoles		C01551	97-59-6	HMDB0000462	BioDeepDB	2	1.9733e+06	1.37909e+06	80.09	2.03077e+06	1.22842e+06	151.95	4.61552e+06	1.82956e+06	187.76	6.66885e+06	1.4566e+06	390.05
193	M160T139	Pimelic acid	159.969	139.3	160.074	0.428397	C7H12O4	[M]+	Lipids and lipid-like molecules	Fatty Acyls	Fatty acids and conjugates	Metabolism of cofactors and vitamins; Global and overview maps	C02656	111-16-0	HMDB0000857	BioDeepDB	2	4.93215e+08	1.00891e+08	279.14	319926313	6.64315e+07	375.02	1.71114e+09	2.41589e+08	110.89	5.12477e+08	1.19886e+08	282.61
194	M160T295	(1H-Indol-3-yl)-N-methylmethanamine	160.108	294.8	160.1	0.047194	C10H12N2	[M]+	NULL				C21602			BioDeepDB	2	386602	251795	82.93	1.12351e+06	896448	112.82	2.86462e+06	2.24046e+06	77.64	480647	270497	206.49
195	M160T80	Aminoadipic acid	160.062	79.8	161.069	2.97385	C6H11NO4	[M-H]-	Organic acids and derivatives	Carboxylic acids and derivatives	Amino acids, peptides, and analogues	Amino acid metabolism; Biosynthesis of other secondary metabolites; Global and overview maps	C00956	542-32-5/1118-90-7	HMDB0000510	BioDeepDB	2	2.00759e+06	1.75469e+06	74.66	2.82869e+06	2.07102e+06	87.09	2.20912e+06	2.31388e+06	63.84	2.40419e+06	2.19979e+06	85.42
196	M161T131	D-Glucose	161.044	130.6	180.063	8.13444	C6H12O6	[M-H2O-H]-	Organic oxygen compounds	Organooxygen compounds	Carbohydrates and carbohydrate conjugates	Endocrine and metabolic disease; Membrane transport; Cell growth and death; Signal transduction; Digestive system; Endocrine system; Cancer: overview; Carbohydrate metabolism; Biosynthesis of other secondary metabolites; Cellular community - prokaryotes; Global and overview maps	C00031	50-99-7/50-99-7 2280-44-6/2280-44-6	HMDB0000122	MoNA	2	3.09119e+07	9.02624e+06	216.68	8.14095e+07	1.59371e+07	198.44	3.73726e+07	8.74576e+06	180.87	4.31426e+07	1.13695e+07	208.5
197	M161T196	L-Gulose	161.044	195.6	180.063	8.13444	C6H12O6	[M-H2O-H]-	Organic oxygen compounds	Organooxygen compounds	Carbohydrates and carbohydrate conjugates	Carbohydrate metabolism	C15923	6027-89-0	HMDB0012326	BioDeepDB	2	1.93452e+07	6.12799e+06	168.19	3.96581e+07	1.80181e+07	135.99	1.22741e+07	4.71909e+06	217.38	1.73586e+07	3.75272e+06	198.56
198	M161T252	beta-D-Fructose	161.044	252.5	180.063	7.51348	C6H12O6	[M-H2O-H]-	Organic oxygen compounds	Organooxygen compounds	Carbohydrates and carbohydrate conjugates	Carbohydrate metabolism	C02336	53188-23-1	HMDB0000660	mzCloud	2	3.38912e+07	1.03079e+07	146.14	1.01805e+07	2.59394e+06	264.72	2.69851e+07	1.52502e+07	111.01	2.65299e+07	9.44685e+06	144.62
199	M161T352	D-Galactose	161.044	351.8	180.063	8.13444	C6H12O6	[M-H2O-H]-	NULL	Endogenous Metabolites		Membrane transport; Digestive system; Carbohydrate metabolism; Cell motility; Global and overview maps	C00124	c("59-23-4", "10257-28-0")		mzCloud	2	6.12728e+06	4.16866e+06	149.42	6.98842e+06	3.5145e+06	140.92	3.70296e+06	2.67443e+06	94.58	7.3518e+06	3.55746e+06	189.38
200	M161T380	4-Acetamido-2-aminobutanoic acid	161.092	379.7	160.085	0.148983	C6H12N2O3	[M+H]+	Organic acids and derivatives	Carboxylic acids and derivatives	Amino acids, peptides, and analogues	Amino acid metabolism; Global and overview maps	C06442	1190-46-1	HMDB0031411	BioDeepDB	2	2.37556e+06	2.06125e+06	77.74	3.20542e+06	2.9246e+06	62.76	2.52101e+06	1.89414e+06	78.48	2.17455e+06	2.14078e+06	78.66
201	M161T381	Umbelliferone	161.025	381.3	162.032	2.95606	C9H6O3	[M-H]-	Phenylpropanoids and polyketides	Coumarins and derivatives	Hydroxycoumarins	Chemical structure transformation maps; Biosynthesis of other secondary metabolites; Global and overview maps	C09315	93-35-6	HMDB0029865	MoNA	2	527920	199521	108.88	1.04802e+06	884691	72.04	618391	586380	43.25	1.10789e+06	333777	359.35
202	M161T403	3-Methyl-3-hydroxypentanedioate	161.044	402.8	162.053	10.8507	C6H10O5	[M-H]-	Lipids and lipid-like molecules	Fatty Acyls	Fatty acids and conjugates		C03761		HMDB0059737	mzCloud	2	1.11611e+07	4.27972e+06	159.21	4.21829e+06	3.75107e+06	112.46	4.41838e+06	3.07517e+06	106.89	6.76273e+06	3.53369e+06	160.89
203	M161T76	N(6)-Methyllysine	161.129	76.2	160.121	0.769572	C7H16N2O2	[M+H]+	Hydrocarbon derivatives	Carboxylic acids and derivatives	Amines		C02728	1188-07-4/7622-29-9	HMDB0002038	MetaDNA	2	3.34794e+06	1.12931e+06	158.4	1.13123e+06	401629	218.73	1.87666e+06	374805	307.59	2.641e+06	933324	235.99
204	M161T77	myo-Inositol	161.045	77.3	180.063	1.92493	C6H12O6	[M-H2O-H]-	Organic oxygen compounds	Organooxygen compounds	Alcohols and polyols	Membrane transport; Signal transduction; Carbohydrate metabolism; Biosynthesis of other secondary metabolites; Global and overview maps	C00137	87-89-8/87-9-8	HMDB0000211	BioDeepDB	2	3.55395e+07	8.56706e+06	154.16	8.1107e+06	2.38715e+06	237.97	3.55642e+06	1.14829e+06	344.5	1.97197e+07	7.73165e+06	152.19
205	M162T90	L-Carnitine	162.112	90	161.105	0.0528475	C7H15NO3	[M+H]+	Organic nitrogen compounds	Organonitrogen compounds	Quaternary ammonium salts	Environmental adaptation; Digestive system	C00318	541-15-1	HMDB0000062	BioDeepDB	2	5.93287e+08	5.63863e+08	29.66	626289134	6.47512e+08	32.11	7.0055e+08	7.4395e+08	28.5	6.08496e+08	5.9155e+08	27.32
206	M163T103	Galactitol	163.062	102.9	182.079	7.29785	C6H14O6	[M-H2O-H]-	Organic oxygen compounds	Organooxygen compounds	Carbohydrates and carbohydrate conjugates	Carbohydrate metabolism; Membrane transport; Global and overview maps	C01697	608-66-2	HMDB0000107	BioDeepDB	2	7.8235e+06	4.98087e+06	186.13	1.62026e+07	5.96927e+06	475.28	7.81989e+06	3970379	106.25	6.90463e+06	5.32729e+06	78.1
207	M163T152	Nicotine	163.123	151.9	162.116	0.0429644	C10H14N2	[M+H]+	Organoheterocyclic compounds	Pyridines and derivatives	Pyrrolidinylpyridines	Environmental adaptation; Biosynthesis of other secondary metabolites; Xenobiotics biodegradation and metabolism; Substance dependence; Chemical structure transformation maps; Global and overview maps	C00745	54-11-5	HMDB0001934	BioDeepDB	2	2.61681e+06	2.1653e+06	85.52	4.73484e+06	3.31104e+06	100.35	4.4139e+06	4.43014e+06	49.43	2.89249e+06	2.50271e+06	56.88
208	M163T159	4-Hydroxycinnamic acid	163.041	159.2	164.047	3.53286	C9H8O3	[M-H]-	Phenylpropanoids and polyketides	Cinnamic acids and derivatives	Hydroxycinnamic acids and derivatives	Metabolism of cofactors and vitamins; Biosynthesis of other secondary metabolites; Amino acid metabolism; Chemical structure transformation maps; Global and overview maps	C00811	7400-08-0 / 7400-08-0 501-98-4 / 501-98-4	HMDB0002035	BioDeepDB	2	2.12181e+06	2.16027e+06	53.32	1.9963e+06	1.8181e+06	46.13	1.30944e+06	1.1543e+06	43.04	1.81233e+06	1.8247e+06	41.21
209	M163T392	Phenylpyruvic acid	163.041	392	164.047	3.53286	C9H8O3	[M-H]-	Benzenoids	Benzene and substituted derivatives	Phenylpyruvic acid derivatives	Chemical structure transformation maps; Amino acid metabolism; Biosynthesis of other secondary metabolites; Global and overview maps	C00166	156-06-9	HMDB0000205	BioDeepDB	2	2.60555e+06	438285	583.61	672628	445951	85.09	385374	285416	212.01	887234	428818	173.96
210	M163T585	Isoeugenol	163.077	584.6	164.084	2.45283	C10H12O2	[M-H]-	Benzenoids	Phenols	Methoxyphenols	Biosynthesis of other secondary metabolites	C10469	97-54-1	HMDB0005802	BioDeepDB	2	659276	489670	93.69	758580	644436	69.87	3.53998e+06	1.25546e+06	266.75	949020	650568	90.73
211	M163T63_1	Acetylcysteine	162.997	62.9	163.03	3.04667	C5H9NO3S	[M]+	Organic acids and derivatives	Carboxylic acids and derivatives	Amino acids, peptides, and analogues		C06809	616-91-1	HMDB0001890	BioDeepDB	2	2.44486e+07	2.39123e+07	13.14	3.33637e+07	2.59707e+07	83.85	1.83666e+07	1.85518e+07	32.95	2.43169e+07	2.32971e+07	40.5
212	M163T715	Anabasine	163.039	715.1	162.116	0.570523	C10H14N2	[M+H]+	Alkaloids and derivatives			Chemical structure transformation maps; Biosynthesis of other secondary metabolites; Global and overview maps	C06180	13078-04-1 / 494-52-0	HMDB0004350	BioDeepDB	2	5.08456e+06	5.31779e+06	50.04	5.69399e+06	5.26905e+06	54.11	5.06155e+06	5.26587e+06	26.52	5.04357e+06	5.30577e+06	41.9
213	M163T719	Methyl cinnamate	163.076	718.9	162.068	0.0029942	C10H10O2	[M+H]+	NULL				C06358	103-26-4		BioDeepDB	2	5.09388e+06	3.03539e+06	227.52	2.28117e+06	1.62118e+06	78.94	1.42993e+06	1.11233e+06	78.34	4.11164e+06	2.78213e+06	188.91
214	M163T74	5-Hydroxylysine	163.108	74.1	162.1	1.11394	C6H14N2O3	[M+H]+	Organic acids and derivatives	Carboxylic acids and derivatives	Amino acids, peptides, and analogues	Amino acid metabolism; Global and overview maps	C16741	1190-94-9/1190-94-9 28902-93-4	HMDB0000450	MoNA	2	1.02647e+06	517752	180.48	434845	213416	142.12	318006	156281	135.12	8.59715e+07	367147	1102.14
215	M164T133	2,4-Dihydroxypteridine	163.94	132.5	164.033	2.01458	C6H4N4O2	[M]+	NULL				C03212	487-21-8		BioDeepDB	2	2.37155e+07	1.7585e+07	118.84	3.29154e+07	1.81975e+07	85.13	1.66223e+07	1.42315e+07	55.36	1.98244e+07	1.75253e+07	69.49
216	M164T312	D-Phenylalanine	164.072	312.1	165.079	0.463212	C9H11NO2	[M-H]-	NULL			Amino acid metabolism; Sensory system; Global and overview maps	C02265	673-06-3		BioDeepDB	2	2.14211e+09	2.68535e+08	393.36	5.88869e+08	2.16538e+08	576.59	5.8292e+08	1.58764e+08	566.38	1.3413e+09	2.25827e+08	431.3
217	M165T200	3,4-Dihydroxyphenylpropanoate	165.055	200.1	182.058	26.8638	C9H10O4	[M+H-H2O]+	Phenylpropanoids and polyketides	Phenylpropanoic acids		Amino acid metabolism	C10447	1078-61-1	HMDB0000423	mzCloud	2	2.60949e+09	2.86345e+08	302.97	6.16178e+08	2.33807e+08	573.77	2.11505e+08	2.11006e+08	26.76	3.09317e+09	2.79121e+08	298.5
218	M165T236	2-Hydroxycinnamic acid	165.055	235.6	164.047	0.00818378	C9H8O3	[M+H]+	Phenylpropanoids and polyketides	Cinnamic acids and derivatives	Hydroxycinnamic acids and derivatives	Amino acid metabolism; Biosynthesis of other secondary metabolites; Global and overview maps	C01772	583-17-5 / 614-60-8	HMDB0002641	BioDeepDB	2	3.0322e+06	1.97627e+06	89.29	8.37303e+08	1.10236e+07	918.94	6.3673e+06	5.47459e+06	67.67	2.87847e+06	1.99466e+06	94.35
219	M165T80_2	L-Xylonate	165.041	80.1	166.048	2.27823	C5H10O6	[M-H]-	Hydrocarbon derivatives	Carboxylic acids and derivatives	Alcohols and polyols	Carbohydrate metabolism	C05411		HMDB0060256	MetaDNA	2	6.95427e+09	6.69071e+08	332.47	1.41614e+10	1.39221e+09	457.4	7.57889e+10	3.90174e+09	202.95	2.96653e+09	4.82913e+08	813.86
220	M166T101	Normetanephrine	166.086	101	183.089	8.98321	C9H13NO3	[M+H-H2O]+	Benzenoids	Phenols	Methoxyphenols	Amino acid metabolism; Global and overview maps	C05589	97-31-4	HMDB0000819	BioDeepDB	2	3076972	2.27106e+06	128.2	3.45086e+06	2.61258e+06	82.14	7.75297e+06	2.34792e+06	253.34	3.55655e+06	2.78466e+06	111.62
221	M166T145	L-Methionine S-oxide	166.054	144.8	165.046	1.95118	C5H11NO3S	[M+H]+	NULL	Endogenous Metabolites		Amino acid metabolism	C02989	3226-65-1		mzCloud	2	9.37039e+08	1.1248e+08	304.79	3.28117e+08	3.61306e+06	579.3	6.50298e+07	1.77637e+06	677.12	1904597307	1.70222e+08	316.45
222	M166T153	3-Methoxyanthranilate	166.051	152.9	167.058	2.40889	C8H9NO3	[M-H]-	Benzenoids	Benzene and substituted derivatives	Benzoic acids and derivatives	Amino acid metabolism	C05831	3177-80-8	HMDB0060374	BioDeepDB	2	1.02702e+06	705746	108.82	860714	545015	229.09	445291	385264	85.41	845179	349968	493.36
223	M166T153_1	7-Methylguanine	166.072	152.8	165.065	0.457632	C6H7N5O	[M+H]+	Organoheterocyclic compounds	Imidazopyrimidines	Purines and purine derivatives		C02242	578-76-7	HMDB0000897	mzCloud	2	7.33344e+06	6.86855e+06	36.39	5.58962e+06	4.85015e+06	55.59	5.87184e+06	4.84159e+06	48.94	5.78583e+06	5.53509e+06	29.01
224	M166T200	D-Phenyllactic acid	166.058	200.1	166.063	0.375639	C9H10O3	[M]+	Phenylpropanoids and polyketides	Phenylpropanoic acids		Chemical structure transformation maps; Amino acid metabolism; Biosynthesis of other secondary metabolites; Global and overview maps	C05607	7326-19-4 / 20312-36-1	HMDB0000563	BioDeepDB	2	1.23609e+08	3.39541e+07	138.29	7.08941e+07	3.25928e+07	117.94	3.29805e+07	2.67258e+07	98.79	6.89042e+07	3.00727e+07	172.45
225	M166T341	L-Phenylalanine	166.086	341.2	165.079	0.0267317	C9H11NO2	[M+H]+	NULL			Cancer: overview; Membrane transport; Metabolism of other amino acids; Digestive system; Biosynthesis of other secondary metabolites; Translation; Amino acid metabolism; Chemical structure transformation maps; Global and overview maps	C00079	673-06-3		BioDeepDB	2	4.29284e+09	4.21112e+09	25.83	4.38774e+09	4.10647e+09	34.11	3.12337e+09	3.02664e+09	24.58	4.23547e+09	4.10089e+09	28.02
226	M166T680	2(3H)-Benzothiazolethione	165.98	679.6	166.986	2.61984	C7H5NS2	[M-H]-	Organoheterocyclic compounds	Benzothiazoles			C14437	149-30-4	HMDB0030524	MoNA	2	217036	134696	119.47	372049	145673	253.05	126252	109166	90.92	297299	151888	172.25
227	M166T686	6-Methylmercaptopurine	166.059	686.2	166.031	7.24427	C6H6N4S	[M]-	Organoheterocyclic compounds	Imidazopyrimidines	Purines and purine derivatives	Xenobiotics biodegradation and metabolism	C16614	50-66-8	HMDB0060412	BioDeepDB	2	699141	703373	59.4	971155	1.02167e+06	43.76	1.29627e+06	935849	154.86	911835	788244	84.67
228	M167T572	Pyridoxal	167.056	571.6	167.058	15.5634	C8H9NO3	[M]+	Hydrocarbon derivatives	Azacyclic compounds	Alcohols and polyols	Metabolism of cofactors and vitamins; Global and overview maps; Digestive system	C00250	66-72-8	HMDB0001545	MetaDNA	2	822306	474743	302.26	820094	293666	282.85	562857	205465	188.44	740857	514159	217.79
229	M167T595	Tropate	167.07	594.9	166.063	0.742202	C9H10O3	[M+H]+	Organic acids and derivatives	Hydroxy acids and derivatives	Beta hydroxy acids and derivatives	Chemical structure transformation maps; Biosynthesis of other secondary metabolites; Global and overview maps	C01456	552-63-6 / 529-64-6 552-63-6 / 529-64-6 / 529-64-6; 552-63-6	HMDB0062590	BioDeepDB	2	891008	664407	108.57	536459	411054	72.94	228776	152162	87.76	729654	492700	138
230	M167T72	Quinolinic acid	167.013	72.3	167.022	0.0535021	C7H5NO4	[M]+	Organoheterocyclic compounds	Pyridines and derivatives	Pyridinecarboxylic acids and derivatives	Metabolism of cofactors and vitamins; Metabolism of other amino acids; Amino acid metabolism; Chemical structure transformation maps; Global and overview maps	C03722	89-00-9	HMDB0000232	BioDeepDB	2	3.17579e+07	3.12439e+07	43.82	2.97822e+07	2.85292e+07	37.91	2.12042e+07	1.96276e+07	35.74	3.23356e+07	3.04312e+07	39.24
231	M167T831	3-(2-Hydroxyphenyl)propanoic acid	167.07	830.7	166.063	0.0461203	C9H10O3	[M+H]+	Phenylpropanoids and polyketides	Phenylpropanoic acids		Amino acid metabolism; Xenobiotics biodegradation and metabolism; Global and overview maps	C01198	495-78-3	HMDB0033752	BioDeepDB	2	2.98446e+07	2.86553e+07	54.51	2.51533e+07	2.8766e+07	62.47	3.34671e+07	3.30879e+07	38.82	3.01131e+07	2.7456e+07	60.72
232	M167T97	Uric acid	167.021	97.4	168.028	1.05376	C5H4N4O3	[M-H]-	Organoheterocyclic compounds	Imidazopyrimidines	Purines and purine derivatives	Global and overview maps; Nucleotide metabolism; Digestive system	C00366	69-93-2	HMDB0000289	BioDeepDB	2	4.38201e+09	2.37959e+08	387.61	1.33078e+09	3.16973e+08	639.21	1.55663e+09	1.3868e+08	700.12	7.87249e+09	2.49559e+08	456.87
233	M169T131	Carbimazole	169.035	130.6	186.046	21.0962	C7H10N2O2S	[M+H-H2O]+	Organoheterocyclic compounds	Azoles	Imidazoles		C07615	22232-54-8	HMDB0014533	BioDeepDB	2	1.23163e+09	1.6322e+08	162.75	6.32468e+08	9.31974e+07	190.92	7.20789e+08	1.36038e+08	173.21	1.17854e+09	9.77263e+07	197.64
234	M169T343	Pyridoxamine	169.095	343.4	168.09	8.1555	C8H12N2O2	[M+H]+	Organoheterocyclic compounds	Pyridines and derivatives	Pyridoxamines	Metabolism of cofactors and vitamins; Global and overview maps; Digestive system	C00534	85-87-0	HMDB0001431	BioDeepDB	2	6.23069e+06	4.53096e+06	116.64	5.23958e+06	3.59587e+06	229.49	5.3288e+06	3.81539e+06	162.53	5.15589e+06	3.95071e+06	79.14
235	M169T658	Vanillic acid	169.05	657.8	168.042	0.527868	C8H8O4	[M+H]+	Benzenoids	Benzene and substituted derivatives	Benzoic acids and derivatives	Xenobiotics biodegradation and metabolism; Global and overview maps	C06672	121-34-6	HMDB0000484	BioDeepDB	2	2.24374e+07	3.39158e+06	240.37	1.42817e+07	4.25442e+06	226.35	2.79656e+07	5.86235e+06	222.1	2.95643e+07	5.71816e+06	183.58
236	M169T70	3,4-Dihydroxyphenylglycol	169.051	69.9	170.058	2.81572	C8H10O4	[M-H]-	Benzenoids	Phenols	Benzenediols	Amino acid metabolism; Global and overview maps	C05576	28822-73-3/3343-19-9	HMDB0000318	BioDeepDB	2	948478	218149	182.45	855595	702819	94.33	1.03466e+06	875127	70.74	531418	245998	131.8
237	M169T71	(S)-4-Hydroxymandelate	169.046	71.3	168.042	0.0995072	C8H8O4	[M+H]+	NULL			Biosynthesis of other secondary metabolites; Global and overview maps; Xenobiotics biodegradation and metabolism; Metabolism of terpenoids and polyketides	C03198			BioDeepDB	2	1.15816e+07	1.1239e+07	43.11	1.91126e+07	1.40781e+07	193.94	1.05797e+07	1.02391e+07	27.24	1.13341e+07	1.04002e+07	49.34
238	M169T87	(R)-4-Hydroxymandelate	169.058	86.7	168.042	0.891357	C8H8O4	[M+H]+	NULL			Global and overview maps	C05343			BioDeepDB	2	7.26577e+07	7.0777e+07	26.5	6.49217e+07	4.90277e+07	124.17	4.34391e+07	3.78734e+07	40.24	6.9146e+07	6.92876e+07	21.77
239	M170T399	3-Indoleacrylate	170.06	399.4	187.063	24.8971	C11H9NO2	[M+H-H2O]+	NULL				C21283			BioDeepDB	2	1.02442e+07	1.03378e+07	34.87	1.05401e+07	9.84519e+06	36.11	7.42145e+06	7.60394e+06	37.42	1.29492e+07	1.22174e+07	68.57
240	M170T490	8-Amino-7-oxononanoate	170.118	489.9	187.121	24.8887	C9H17NO3	[M+H-H2O]+	NULL			Metabolism of cofactors and vitamins; Global and overview maps	C01092	4707-58-8		BioDeepDB	2	1.71719e+07	1.26453e+07	95.37	3.08135e+07	2.14177e+07	127.44	1.25999e+07	2.07926e+06	143.4	2.1974e+07	1.40997e+07	166.83
241	M170T85	1-Methylhistidine	170.093	85	169.085	0.729015	C7H11N3O2	[M+H]+	Organic acids and derivatives	Carboxylic acids and derivatives	Amino acids, peptides, and analogues	Amino acid metabolism; Global and overview maps	C01152	332-80-9/368-16-1	HMDB0000001	BioDeepDB	2	1.92289e+07	1.19951e+07	171.77	1.4076e+07	7.64529e+06	195.37	1.04705e+07	4.35537e+06	183.64	2.3656e+07	9.81329e+06	235.91
242	M171T62	Dihydroxyacetone phosphate	171.148	61.9	169.998	4.81539	C3H7O6P	[M+H]+	Organic oxygen compounds	Organooxygen compounds	Carbohydrates and carbohydrate conjugates	Metabolism of cofactors and vitamins; Carbohydrate metabolism; Lipid metabolism; Energy metabolism; Global and overview maps	C00111	57-04-5	HMDB0001473	BioDeepDB	2	1.753e+07	1.2384e+07	100.63	1.27951e+07	4.51123e+06	124.05	1.62586e+07	1.3623e+07	77.1	2.03896e+07	1.2743e+07	99.99
243	M171T625	1-Hydroxy-2-naphthoate	171.149	625	188.047	3.03825	C11H8O3	[M+H-H2O]+	NULL			Xenobiotics biodegradation and metabolism; Global and overview maps	C03203	86-48-6		BioDeepDB	2	1.26987e+07	4.98442e+06	89.83	1.34351e+07	1.48839e+07	81.75	4.76812e+06	892970	138.29	1.48511e+07	9.45402e+06	81.88
244	M171T76	Beta-Glycerophosphoric acid	171.007	75.7	172.014	2.78351	C3H9O6P	[M-H]-	Lipids and lipid-like molecules	Glycerophospholipids	Glycerophosphates		C02979	17181-54-3	HMDB0002520	MoNA	2	1.24188e+07	6.89367e+06	112.72	1.31688e+07	1.16494e+07	50.04	1.01087e+07	9.78127e+06	49.35	2.54087e+07	8.62208e+06	236.71
245	M171T79	Hydantoin-5-propionic acid	171.042	79	172.048	2.78295	C6H8N2O4	[M-H]-	Organoheterocyclic compounds	Azolidines	Imidazolidines	Amino acid metabolism	C05565	5624-26-0	HMDB0001212	BioDeepDB	2	3.65905e+06	2.77053e+06	96.14	2.25619e+06	1.78178e+06	81.25	3.85654e+06	1.56727e+06	209.29	2.6212e+06	1.99192e+06	94.12
246	M171T93	2-Oxohept-3-enedioate	171.028	93.1	172.037	11.8342	C7H8O5	[M-H]-	Hydrocarbon derivatives	Carboxylic acids and derivatives	Acryloyl compounds	Amino acid metabolism; Global and overview maps	C03063			MetaDNA	2	1.85571e+07	1.13755e+07	241.82	1.68546e+09	1.84992e+07	928.22	1.53764e+08	3.5043e+07	185.31	2.7032e+07	1.7717e+07	124.24
247	M172T441	N-Butyryl-L-homoserine lactone	172.097	441.4	171.089	0.720524	C8H13NO3	[M+H]+	NULL			Cellular community - prokaryotes	C11837	67605-85-0		BioDeepDB	2	1.87471e+06	1.50453e+06	146.51	3.96991e+06	3.16012e+06	155.22	4.58584e+06	3.41809e+06	68.54	2.70835e+06	1.5404e+06	263.96
248	M172T447	3-Dehydroshikimate	171.993	447.5	172.037	0.106319	C7H8O5	[M]+	NULL			Chemical structure transformation maps; Amino acid metabolism; Global and overview maps; Metabolism of terpenoids and polyketides	C02637	2922-42-1		BioDeepDB	2	2.7908e+07	2.26453e+07	73.57	2.99071e+07	1.83528e+07	109.33	4.071e+07	2.70615e+07	168.4	2.25746e+07	1.71931e+07	91.38
249	M172T562	Gabapentin	172.133	562.3	171.126	0.0445353	C9H17NO2	[M+H]+	NULL				C07018	60142-96-3		BioDeepDB	2	6.20632e+07	2.14471e+07	202.03	2.19671e+07	9.92184e+06	154.63	8.80758e+07	2.60392e+07	284.24	5.41167e+07	2.02563e+07	139.5
250	M173T103_1	Formiminoglutamic acid	173.057	103.5	174.064	1.01701	C6H10N2O4	[M-H]-	Hydrocarbon derivatives	Carboxylic acids and derivatives	Amidines	Amino acid metabolism; Global and overview maps	C00439	816-90-0	HMDB0000854	MetaDNA	2	1.02435e+06	692916	105.43	3.48723e+06	2.04013e+06	180.59	2.22063e+06	1.64451e+06	79.07	1.27165e+06	844184	128.19
251	M173T257	L-Theanine	173.094	256.5	174.1	2.88861	C7H14N2O3	[M-H]-	Organic acids and derivatives	Carboxylic acids and derivatives	Amino acids, peptides, and analogues		C01047	3081-61-6	HMDB0034365	BioDeepDB	2	225975	163245	83.57	771557	138316	406.68	461577	424550	66.23	287232	167476	240.81
252	M173T306	2-Oxoarginine	173.079	305.9	173.08	7.51098	C6H11N3O3	[M]+	Hydrocarbon derivatives	Carboxylic acids and derivatives	Alpha-keto acids and derivatives	Amino acid metabolism; Global and overview maps	C03771	3715-10-4	HMDB0004225	MetaDNA	2	3.39144e+07	2.47166e+07	101.13	3.5163e+07	3.07687e+07	59.06	3.08109e+07	2.7094e+07	64.26	3.29574e+07	2.69253e+07	91.22
253	M173T312	Shikimic acid	173.046	312.2	174.053	2.75071	C7H10O5	[M-H]-	Organic oxygen compounds	Organooxygen compounds	Alcohols and polyols	Chemical structure transformation maps; Amino acid metabolism; Global and overview maps	C00493	138-59-0	HMDB0003070	BioDeepDB	2	1.76601e+06	1.66906e+06	43.16	1.68686e+06	1.49043e+06	52.71	1.74493e+06	1.12296e+06	137.49	2.05919e+06	1.66302e+06	92.64
254	M173T345	N-Acetylleucine	173.102	345.4	173.105	10.8265	C8H15NO3	[M]-	Organic acids and derivatives	Carboxylic acids and derivatives	Amino acids, peptides, and analogues		C02710	1188-21-2	HMDB0011756	BioDeepDB	2	396366	298584	94.3	861939	448367	111.99	1.65608e+06	1.13795e+06	166.09	384437	282139	144.83
255	M173T532	4-Quinolinecarboxylic acid	173.119	531.8	173.048	9.23048	C10H7NO2	[M]-	NULL				C06414	486-74-8		BioDeepDB	2	1.55719e+07	3.22836e+06	387.43	2.73473e+06	1.97143e+06	82.89	1.14795e+07	5.63517e+06	246.06	6.33956e+06	3.81651e+06	111.67
256	M173T99	Suberic acid	173.082	99	174.089	2.17238	C8H14O4	[M-H]-	Lipids and lipid-like molecules	Fatty Acyls	Fatty acids and conjugates		C08278	505-48-6	HMDB0000893	BioDeepDB	2	8.32241e+06	4.103e+06	121.64	1.04517e+07	5.70722e+06	116.65	5.32776e+06	3.20574e+06	116.93	6.20881e+06	3.26202e+06	156.79
257	M174T100_1	N-Acetyl-L-glutamate 5-semialdehyde	174.076	100.3	173.069	0.712332	C7H11NO4	[M+H]+	Hydrocarbon derivatives	Carboxylic acids and derivatives	Amino acids, peptides, and analogues	Amino acid metabolism; Global and overview maps	C01250	13074-21-0	HMDB0006488	MetaDNA	2	7.99297e+06	3.78582e+06	181.8	1.47942e+07	1.47586e+07	87.54	1.87237e+07	1.34913e+07	95.51	1.16303e+07	4.65076e+06	321.84
258	M174T79_1	N-Acetyl-L-aspartic acid	174.041	78.7	175.048	2.16041	C6H9NO5	[M-H]-	Organic acids and derivatives	Carboxylic acids and derivatives	Amino acids, peptides, and analogues	Amino acid metabolism; Global and overview maps	C01042	997-55-7	HMDB0000812	BioDeepDB	2	4.15951e+06	3.00921e+06	122.72	4.8939e+06	3.06046e+06	148.33	2.53789e+06	1.43435e+06	127.86	3.50102e+06	2.09764e+06	140.21
259	M174T80	Guanidinosuccinic acid	174.052	79.7	175.059	1.58573	C5H9N3O4	[M-H]-	Hydrocarbon derivatives	Carboxylic acids and derivatives	Amino acids, peptides, and analogues		C03139	6133-30-8	HMDB0003157	MetaDNA	2	2.08749e+06	1.39303e+06	149.18	768816	539988	80.45	400260	325054	65.18	1.03104e+06	744772	191.61
260	M174T91	Citrulline	174.089	91.2	175.096	2.15982	C6H13N3O3	[M-H]-	Organic acids and derivatives	Carboxylic acids and derivatives	Amino acids, peptides, and analogues	Amino acid metabolism; Biosynthesis of other secondary metabolites; Global and overview maps	C00327	372-75-8	HMDB0000904	BioDeepDB	2	1.58712e+08	8.65569e+06	992.17	2.41833e+07	8.59648e+06	211.22	3.84659e+06	2.44797e+06	103.87	3.17131e+07	7.30562e+06	321.62
261	M175T101_2	N-Acetylornithine	175.108	101.3	174.1	0.00625307	C7H14N2O3	[M+H]+	Organic acids and derivatives	Carboxylic acids and derivatives	Amino acids, peptides, and analogues	Amino acid metabolism; Global and overview maps	C00437	6205-08-9 / 2185-16-2	HMDB0003357	BioDeepDB	2	4.66024e+07	4.36363e+07	54.89	1.0683e+08	6.64061e+07	176.36	3.98313e+08	9.44721e+07	290.13	4.3324e+07	3.91423e+07	54.32
262	M175T103	alpha-Isopropylmalate	175.062	103.4	176.069	2.71904	C7H12O5	[M-H]-	Lipids and lipid-like molecules	Fatty Acyls	Fatty acids and conjugates	Carbohydrate metabolism; Amino acid metabolism; Global and overview maps	C02504	c("49601-06-1", "3237-44-3")	HMDB0000402	mzCloud	2	974612	405480	532.4	1.1889e+06	402189	406.35	381462	221795	110.76	507580	280183	178
263	M175T409	N-Methyltryptamine	175.123	409.2	174.116	0.0400849	C11H14N2	[M+H]+	Organoheterocyclic compounds	Indoles and derivatives	Tryptamines and derivatives	Amino acid metabolism; Global and overview maps	C06213	61-49-4	HMDB0004370	BioDeepDB	2	351857	175746	122.51	1.31461e+06	1.38394e+06	79.44	3.1029e+06	1.03258e+06	480.35	616558	296569	260.04
264	M175T511	1H-Indole-3-acetamide	175.087	511.1	174.079	0.00250992	C10H10N2O	[M+H]+	Organoheterocyclic compounds	Indoles and derivatives	Indoles	Amino acid metabolism; Global and overview maps	C02693	879-37-8	HMDB0029739	BioDeepDB	2	699312	482487	127.73	1.47615e+06	1.28725e+06	93.6	1.36666e+06	749877	152.26	730453	573065	93.5
265	M175T78_1	3-Dehydro-scyllo-inosose	175.025	77.9	176.032	2.14827	C6H8O6	[M-H]-	NULL			Carbohydrate metabolism; Global and overview maps	C21643			MetaDNA	2	4.71885e+06	3.58394e+06	90.04	8.67337e+06	8.03033e+06	56.58	8.1471e+06	7.58109e+06	40.41	5.30251e+06	3.37833e+06	154.19
266	M175T84	L-Arginine	175.119	84.2	174.112	0.13705	C6H14N4O2	[M+H]+	Organic acids and derivatives	Carboxylic acids and derivatives	Amino acids, peptides, and analogues	Cancer: overview; Membrane transport; Neurodegenerative disease; Biosynthesis of other secondary metabolites; Translation; Amino acid metabolism; Chemical structure transformation maps; Infectious disease: parasitic; Global and overview maps	C00062	74-79-3	HMDB0000517	BioDeepDB	2	1.32767e+08	1.27328e+08	33.72	8.27651e+07	7.42833e+07	46.21	7.55287e+07	7.14217e+07	40.82	1.20216e+08	1.20113e+08	31.71
267	M176T158	Ureidosuccinic acid	176.047	158.2	176.043	21.5856	C5H8N2O5	[M]-	Hydrocarbon derivatives	Carboximidic acids and derivatives	Amino acids, peptides, and analogues	Amino acid metabolism; Global and overview maps; Nucleotide metabolism	C00438	13184-27-5	HMDB0000828	MetaDNA	2	353585	43546.3	285.05	2.85713e+06	1.11231e+06	305.62	4.62527e+06	2.04905e+06	129.77	173176	72396.1	181.82
268	M176T186	N-Formyl-L-methionine	176.039	185.7	177.046	2.70394	C6H11NO3S	[M-H]-	Organic acids and derivatives	Carboxylic acids and derivatives	Amino acids, peptides, and analogues	Amino acid metabolism	C03145	4289-98-9	HMDB0001015	BioDeepDB	2	2.41191e+06	2.02898e+06	90.9	1.60291e+06	179075	149.48	575753	87727	204.78	2.17064e+06	1.50095e+06	92.03
269	M176T604	Indole-3-acetate	176.071	603.9	175.063	0.704263	C10H9NO2	[M+H]+	Organoheterocyclic compounds	Indoles and derivatives	Indolyl carboxylic acids and derivatives	Chemical structure transformation maps; Amino acid metabolism; Signal transduction; Global and overview maps	C00954	87-51-4	HMDB0000197	mzCloud	2	4.09198e+07	3.37628e+07	56.51	3.83147e+07	3.18759e+07	54.78	3.43578e+07	2.86772e+07	73.53	3.63549e+07	2.72915e+07	80.52
270	M176T658	N-Formyl-L-glutamic acid	176.071	658.2	175.048	0.0022021	C6H9NO5	[M+H]+	Organic acids and derivatives	Carboxylic acids and derivatives	Amino acids, peptides, and analogues	Amino acid metabolism; Global and overview maps	C01045	1681-96-5	HMDB0003470	BioDeepDB	2	4.69305e+06	3.69014e+06	82.18	2.99911e+06	2.15219e+06	119.53	1.46645e+06	1.35666e+06	63.84	3.05699e+06	2.31419e+06	103.51
271	M176T80	(4S,5R)-4,5,6-Trihydroxy-2-iminohexanoate	176.057	80.1	177.064	1.56768	C6H11NO5	[M-H]-	NULL				C20845			MetaDNA	2	9.29688e+06	6.47545e+06	113.56	1.81893e+07	1.22181e+07	89.76	5.57288e+07	1.0525e+07	221.18	1.02118e+07	6.51582e+06	191.8
272	M176T94	5-Hydroxyindoleacetaldehyde	176.067	93.6	175.063	22.5819	C10H9NO2	[M+H]+	Benzenoids	Azacyclic compounds	1-hydroxy-2-unsubstituted benzenoids	Amino acid metabolism; Global and overview maps	C05634	1892-21-3	HMDB0004073	MetaDNA	2	3.69881e+06	2.00281e+06	166.93	7.3816e+06	2.36388e+06	241.94	2.63649e+06	2.47696e+06	58.03	1.86034e+06	1.10667e+06	137.13
273	M177T315	Serotonin	177.102	315	176.095	0.135515	C10H12N2O	[M+H]+	Organoheterocyclic compounds	Indoles and derivatives	Tryptamines and derivatives	Nervous system; Signal transduction; Sensory system; Digestive system; Target-based classification: G protein-coupled receptors; Development and regeneration; Signaling molecules and interaction; Amino acid metabolism; Cellular community - eukaryotes; Chemical structure transformation maps; Global and overview maps	C00780	50-67-9	HMDB0000259	mzCloud	2	4.85741e+06	2.69681e+06	136.35	1.74419e+06	785281	169.87	1.60789e+06	232818	176.35	7.88804e+06	3.82172e+06	265.52
274	M177T357	Phenmetrazine	177.112	356.6	177.115	17.503	C11H15NO	[M]+	Organoheterocyclic compounds	Oxazinanes	Morpholines		C07432	134-49-6	HMDB0014968	MoNA	2	1.61303e+06	1.44445e+06	78.6	2.58645e+06	2.90859e+06	44.49	3.46933e+06	1.65196e+06	256.66	2.08264e+06	1.72864e+06	156.1
275	M177T79	Gluconolactone	177.04	79	178.048	0.135562	C6H10O6	[M-H]-	Organic oxygen compounds	Organooxygen compounds	Carbohydrates and carbohydrate conjugates	Carbohydrate metabolism; Global and overview maps	C00198	90-80-2	HMDB0000150	BioDeepDB	2	8.92435e+06	3.2237e+06	436.95	5.16626e+06	4.07837e+06	114.53	2.20222e+07	5.84626e+06	169.54	9.50192e+06	3.81969e+06	149.99
276	M178T102	(R)C(S)S-Alliin	178.054	101.5	177.046	1.25805	C6H11NO3S	[M+H]+	Organic acids and derivatives	Carboxylic acids and derivatives	Amino acids, peptides, and analogues		C08265	556-27-4	HMDB0033592	MoNA	2	3.6575e+06	695757	368.04	3.11302e+06	948808	198.07	1.66035e+06	548932	180.79	5.71908e+06	1.64205e+06	209.6
277	M178T103	2-Dehydro-D-glucose	178.044	103.2	178.048	19.096	C6H10O6	[M]-	Hydrocarbon derivatives	Organic oxides	Alcohols and polyols		C02779			MetaDNA	2	2.0781e+07	1.5606e+06	658.68	3.54523e+07	1.131e+07	435.82	1.37666e+07	7.47693e+06	90.5	6.3239e+07	859521	949.04
278	M178T152	2-Amino-2-deoxy-D-gluconate	178.071	152.2	195.074	23.2155	C6H13NO6	[M+H-H2O]+	NULL			Carbohydrate metabolism; Membrane transport; Global and overview maps	C03752	3646-68-2		BioDeepDB	2	6.09051e+06	803917	404.55	6.99868e+06	2.58206e+06	267.88	2.60869e+07	2.05167e+07	86.17	3.14602e+06	1.4104e+06	184.96
279	M178T179	Coniferyl aldehyde	178.061	178.7	178.063	10.1089	C10H10O3	[M]+	NULL			Chemical structure transformation maps; Biosynthesis of other secondary metabolites; Global and overview maps	C02666	458-36-6		BioDeepDB	2	527298	238707	168.68	7.49594e+06	5.0392e+06	144.71	3.75945e+07	4.36895e+06	421.72	738629	286638	167.14
280	M178T373	Hippuric acid	178.054	372.9	179.058	14.7869	C9H9NO3	[M-H]-	Benzenoids	Benzene and substituted derivatives	Benzoic acids and derivatives	Amino acid metabolism; Global and overview maps	C01586	495-69-2	HMDB0000714	MoNA	2	8.16401e+06	698640	222.58	1.01953e+07	2.1253e+06	211.89	1.00264e+07	3.55153e+06	226.65	6.71162e+06	739872	215.05
281	M179T312	Alpha-D-Glucose	179.056	312.1	180.063	1.67546	C6H12O6	[M-H]-	Organic oxygen compounds	Organooxygen compounds	Carbohydrates and carbohydrate conjugates	Carbohydrate metabolism; Chemical structure transformation maps; Global and overview maps; Excretory system	C00267	492-62-6	HMDB0003345	BioDeepDB	2	3.24207e+06	2.27537e+06	114.08	4.01198e+06	2.06745e+06	155.32	4.09421e+06	3.03387e+06	87.3	1.90926e+06	1.66761e+06	103.89
282	M179T315_1	4-Hydroxyphenylpyruvic acid	179.036	315.3	180.042	2.65869	C9H8O4	[M-H]-	Benzenoids	Benzene and substituted derivatives	Phenylpyruvic acid derivatives	Metabolism of cofactors and vitamins; Biosynthesis of other secondary metabolites; Metabolism of terpenoids and polyketides; Amino acid metabolism; Chemical structure transformation maps; Global and overview maps	C01179	156-39-8	HMDB0000707	BioDeepDB	2	457534	230483	112.06	799819	524288	157.88	245530	205794	71.92	517449	222721	144.76
283	M179T334	D-Fructose	179.054	334.4	180.063	13.9623	C6H12O6	[M-H]-	Organic oxygen compounds	Organooxygen compounds	Carbohydrates and carbohydrate conjugates	Endocrine and metabolic disease; Membrane transport; Sensory system; Digestive system; Carbohydrate metabolism; Global and overview maps	C00095	53188-23-1/87-81-0	HMDB0000660	BioDeepDB	2	6.58137e+07	1.82881e+07	220.78	7.56573e+07	1.20817e+07	305.81	1.55492e+07	8.03308e+06	243.76	3.56629e+07	9.38899e+06	206.21
284	M179T536	5-Deoxy-D-glucuronate	179.07	536.1	178.048	0.749146	C6H10O6	[M+H]+	NULL			Carbohydrate metabolism; Global and overview maps	C16737			BioDeepDB	2	6.50856e+06	5.86182e+06	69.05	4.86426e+06	3.88361e+06	80.46	4.20477e+06	3.49851e+06	80.09	6.72955e+06	6.06659e+06	70.5
285	M179T587	(Z)-4-Hydroxy-6-dodecenoic acid lactone	179.07	587.3	178.048	0.0317667	C6H10O6	[M+H]+	Organoheterocyclic compounds	Lactones	Gamma butyrolactones		C03107	18679-18-0 / 1198-69-2	HMDB0032331	BioDeepDB	2	3.244e+06	1.08907e+06	303.26	900085	709236	87.74	1.28338e+06	576488	298.39	1.02844e+06	682156	114.73
286	M179T741	Isopropylparaben	179.072	741.4	180.079	2.09972	C10H12O3	[M-H]-	NULL	Extractables/Leachables			C20343	4191-73-5		mzCloud	2	2.49691e+06	2.02543e+06	95.75	3.07853e+06	2.40697e+06	81.42	2.0318e+06	853104	109	2.51648e+06	2.16382e+06	90.9
287	M179T801	Methyleugenol	179.107	801	178.099	0.0117227	C11H14O2	[M+H]+	Benzenoids	Benzene and substituted derivatives	Methoxybenzenes	Biosynthesis of other secondary metabolites	C10454	93-15-2	HMDB0031864	BioDeepDB	2	2.11387e+07	2.04911e+07	48.03	2.70595e+07	2.95532e+07	49.05	2.79482e+07	2.6471e+07	46.12	2.19291e+07	2.00492e+07	42.24
288	M179T92	D-Mannose	179.056	91.5	180.063	1.54141	C6H12O6	[M-H]-	Organic oxygen compounds	Organooxygen compounds	Carbohydrates and carbohydrate conjugates	Membrane transport; Transport and catabolism; Carbohydrate metabolism; Immune system; Global and overview maps	C00159	3458-28-4 / 3458-28-4 31103-86-3 / 530-26-7	HMDB0000169	BioDeepDB	2	1.51232e+10	4.3865e+08	310.96	6.68841e+09	3.47504e+08	494.11	1.85345e+09	2.40917e+08	654.26	1.54889e+10	3.52593e+08	397.64
289	M180T159	L-Tyrosine	180.067	158.9	181.074	2.08811	C9H11NO3	[M-H]-	Organic acids and derivatives	Carboxylic acids and derivatives	Amino acids, peptides, and analogues	Cancer: overview; Metabolism of cofactors and vitamins; Metabolism of other amino acids; Chemical structure transformation maps; Nervous system; Endocrine system; Digestive system; Neurodegenerative disease; Biosynthesis of other secondary metabolites; Translation; Metabolism of terpenoids and polyketides; Amino acid metabolism; Substance dependence; Energy metabolism; Global and overview maps	C00082	60-18-4	HMDB0000158	BioDeepDB	2	3.82643e+09	1.83151e+08	324.04	7.70162e+08	1.20572e+08	798.15	9.87707e+07	8.50383e+07	63.48	4.51697e+09	1.60478e+08	294.77
290	M180T355	(S)-beta-Tyrosine	180.067	354.5	181.074	2.08812	C9H11NO3	[M-H]-	NULL			Global and overview maps; Metabolism of terpenoids and polyketides	C21308			MetaDNA	2	5.15411e+06	1.66886e+06	190.09	3.03022e+06	1.14458e+06	166.92	6.67441e+06	2.68794e+06	156.58	4.55957e+06	2.0741e+06	182.74
291	M180T508	Ecgonine methyl ester	180.103	508	199.121	4.94163	C10H17NO3	[M-H2O-H]-	Alkaloids and derivatives	Azacyclic compounds	Alcohols and polyols	Chemical structure transformation maps; Biosynthesis of other secondary metabolites; Global and overview maps	C12448	7143-09-1	HMDB0006406	MetaDNA	2	513730	396263	105.87	991670	923926	59.63	8.1328e+06	1.26637e+06	393.46	904005	615664	104.8
292	M180T694	Rimantadine	180.175	694.1	179.167	0.133204	C12H21N	[M+H]+	Organic nitrogen compounds	Organonitrogen compounds	Amines		C07236	13392-28-4	HMDB0014621	MoNA	2	1.37319e+06	1.04267e+06	103.57	1.70608e+06	929232	327.84	991049	489730	216.43	1.11075e+06	955585	80.95
293	M180T719	Caffeic acid	180.038	719.2	180.042	23.3284	C9H8O4	[M]+	Phenylpropanoids and polyketides	Cinnamic acids and derivatives	Hydroxycinnamic acids and derivatives	Chemical structure transformation maps; Biosynthesis of other secondary metabolites; Global and overview maps	C01197	331-39-5/501-16-6	HMDB0001964	BioDeepDB	2	1.00043e+07	7.78731e+06	88.37	6.63087e+06	5.3584e+06	102.6	5.74305e+06	4.19796e+06	83.81	2.4977e+07	8.21685e+06	632.38
294	M181T143	Beta-D-Glucose	181.053	142.9	180.063	1.49809	C6H12O6	[M+H]+	Organic oxygen compounds	Organooxygen compounds	Carbohydrates and carbohydrate conjugates	Carbohydrate metabolism; Global and overview maps	C00221	492-61-5	HMDB0000516	BioDeepDB	2	6.34757e+06	4.22359e+06	155.71	3.11253e+06	3.26016e+06	43.34	2.63157e+06	2.71843e+06	35.65	2.92902e+06	2.89777e+06	55.5
295	M181T179	2-Hydroxy-3-(4-hydroxyphenyl)propenoic acid	181.053	178.8	180.042	19.4643	C9H8O4	[M+H]+	Benzenoids	Benzene and substituted derivatives	1-hydroxy-2-unsubstituted benzenoids	Amino acid metabolism; Global and overview maps	C05350		HMDB0006915	MetaDNA	2	2.12017e+06	1.81255e+06	95.56	1.42461e+06	285393	194.89	257893	201553	130.84	2.34224e+06	1.66788e+06	104.05
296	M181T293	Homovanillic acid	181.051	292.9	182.058	3.18143	C9H10O4	[M-H]-	Benzenoids	Benzene and substituted derivatives	1-hydroxy-2-unsubstituted benzenoids	Amino acid metabolism; Nervous system; Global and overview maps	C05582	306-08-1	HMDB0000118	MetaDNA	2	683069	198510	226.65	780278	251423	139.62	407131	242640	118.82	359094	188241	116.92
297	M181T40	Acetylcholine chloride	180.989	39.7	181.087	5.77084	C7H16NO2. Cl	[M]+	NULL				C08201	60-31-1		BioDeepDB	2	2.94784e+06	1.19619e+06	206.1	2.27379e+06	1.85259e+06	112.18	2.18271e+06	1.39129e+06	96.32	2.70163e+06	1.7392e+06	127.75
298	M181T425	Nicotinuric acid	181.061	425.3	180.054	0.0125651	C8H8N2O3	[M+H]+	Organic acids and derivatives	Carboxylic acids and derivatives	Amino acids, peptides, and analogues	Metabolism of cofactors and vitamins	C05380	583-08-4	HMDB0003269	BioDeepDB	2	3.26986e+06	2.59753e+06	78.08	3.05712e+06	2.92857e+06	50.9	1.73806e+06	1.44927e+06	58.68	3.58481e+06	2.68713e+06	128.01
299	M181T469	Theophylline	181.069	468.6	180.065	17.5403	C7H8N4O2	[M+H]+	Organoheterocyclic compounds	Imidazopyrimidines	Purines and purine derivatives	Chemical structure transformation maps; Biosynthesis of other secondary metabolites; Global and overview maps	C07130	58-55-9	HMDB0001889	BioDeepDB	2	6.08837e+06	4.23173e+06	118.51	4.24398e+06	2.71637e+06	138.39	2.76805e+06	1.3488e+06	146.06	3.34674e+06	1.77256e+06	130.41
300	M181T553	1D-chiro-Inositol	181.086	552.9	180.063	1.13384	C6H12O6	[M+H]+	NULL			Carbohydrate metabolism; Global and overview maps	C19891	643-12-9		BioDeepDB	2	2.502e+06	1.66905e+06	109.65	1.80535e+06	1.30087e+06	102.33	1.1226e+06	975375	70.82	1.43941e+06	1.09499e+06	99.5
301	M181T719_2	L-Sorbose	181.086	718.9	180.063	1.40294	C6H12O6	[M+H]+	NULL			Carbohydrate metabolism; Global and overview maps	C00247	87-79-6		BioDeepDB	2	1.2298e+09	1084386677	79.66	9.81518e+09	6.41957e+08	388.32	4.61885e+08	3.28437e+08	93.14	1.28971e+09	9.76199e+08	100.35
302	M181T91	L-Iditol	181.072	91.4	182.079	3.18106	C6H14O6	[M-H]-	Hydrocarbon derivatives	Organooxygen compounds	Alcohols and polyols		C01507	488-45-9	HMDB0011632	MetaDNA	2	1.16692e+07	5.1657e+06	151.55	7.01075e+06	4.58317e+06	117.99	7.07663e+06	3.6389e+06	186.81	1.54088e+07	4.70067e+06	400.72
303	M182T163	Hydroxyphenyllactic acid	182.054	163	182.058	19.225	C9H10O4	[M]-	Phenylpropanoids and polyketides	Phenylpropanoic acids			C03672	306-23-0	HMDB0000755	BioDeepDB	2	5.90601e+06	3.84045e+06	134.12	4.09574e+06	2.55777e+06	106.78	2.02244e+06	1.81813e+06	40.04	3.06977e+06	2.53956e+06	67.39
304	M182T306_1	Beta-Tyrosine	182.067	306.2	181.074	1.20912	C9H11NO3	[M+H]+	Organic acids and derivatives	Carboxylic acids and derivatives	Amino acids, peptides, and analogues	Amino acid metabolism	C04368		HMDB0003831	BioDeepDB	2	1.75708e+06	1.53943e+06	55.71	804308	620071	80.92	716612	398627	100.38	936821	807083	69.82
305	M182T341	Saccharin	181.992	340.9	182.999	2.6155	C7H5NO3S	[M-H]-	Organoheterocyclic compounds	Benzothiazoles		Sensory system	C12283	81-07-2	HMDB0029723	BioDeepDB	2	6.36201e+06	978313	568.4	3.50442e+06	817569	336.1	4.39818e+06	838604	362.98	1.96375e+06	564073	297.45
306	M182T384	Epinephrine	182.083	383.6	183.089	2.92572	C9H13NO3	[M-H]-	Benzenoids	Phenols	Benzenediols	Circulatory system; Signal transduction; Endocrine system; Signaling molecules and interaction; Amino acid metabolism; Cellular community - prokaryotes; Global and overview maps	C00788	51-43-4	HMDB0000068	MoNA	2	403025	76061.1	408.57	267711	90415	196.48	350277	91542.1	175.8	135634	32749.9	201.54
307	M182T80	L-Homocysteic acid	182.013	79.7	183.02	3.29646	C4H9NO5S	[M-H]-	Organic acids and derivatives	Carboxylic acids and derivatives	Amino acids, peptides, and analogues	Signaling molecules and interaction	C16511	14857-77-3	HMDB0002205	BioDeepDB	2	3.8703e+06	3.52336e+06	104.14	1.87234e+07	1.0142e+07	421.66	7.14391e+06	7.16757e+06	60.35	4.99882e+06	2.47834e+06	177.18
308	M183T178	4-Pyridoxic acid	182.985	178	183.053	1.41184	C8H9NO4	[M]+	Organoheterocyclic compounds	Pyridines and derivatives	Pyridinecarboxylic acids and derivatives	Metabolism of cofactors and vitamins; Global and overview maps	C00847	82-82-6	HMDB0000017	BioDeepDB	2	4.57512e+08	6.04183e+07	185.3	4.86346e+08	5.61868e+07	186.98	5.35869e+08	1.98945e+08	129.53	5.86768e+08	9.91397e+07	210.47
309	M183T315	1-Methyluric acid	183.051	315	182.044	0.000266745	C6H6N4O3	[M+H]+	Organoheterocyclic compounds	Imidazopyrimidines	Purines and purine derivatives	Biosynthesis of other secondary metabolites	C16359	708-79-2	HMDB0003099	BioDeepDB	2	756318	519811	88.04	623398	362508	158.92	673376	198323	174.03	1.20622e+06	461693	212.74
310	M183T338	Mannitol	182.983	338	182.079	9.69629	C6H14O6	[M+H]+	Organic oxygen compounds	Organooxygen compounds	Carbohydrates and carbohydrate conjugates	Carbohydrate metabolism; Membrane transport; Global and overview maps	C00392	69-65-8	HMDB0000765	BioDeepDB	2	9.02579e+07	3.21976e+07	165.96	1.52906e+08	3.59682e+07	156.38	2.10486e+07	5.25436e+06	330	9.80686e+07	3.64503e+07	190.16
311	M183T401	Se-Methylselenocysteine	182.985	400.6	182.98	0.895991	C4H9NO2Se	[M]+	Organic acids and derivatives	Carboxylic acids and derivatives	Amino acids, peptides, and analogues	Metabolism of other amino acids; Global and overview maps	C05689	26046-90-2 / 2574-71-2 / NA	HMDB0004113	BioDeepDB	2	5.36138e+08	1.28879e+08	156.99	1.29023e+08	3.19233e+07	339.95	9.97063e+08	2.42476e+08	132.29	7.43386e+08	2.74572e+08	190.21
312	M183T459	3,4-Dihydroxymandelic acid	183.03	459	184.037	0.96159	C8H8O5	[M-H]-	Benzenoids	Phenols	Benzenediols	Amino acid metabolism; Global and overview maps	C05580	775-01-9	HMDB0001866	BioDeepDB	2	817911	527404	132.21	1.88706e+06	1.09743e+06	215.95	907898	682533	86.48	1.97351e+06	902535	296.97
313	M183T518	Sebacic acid	183.103	518.1	202.12	4.86065	C10H18O4	[M-H2O-H]-	Lipids and lipid-like molecules	Fatty Acyls	Fatty acids and conjugates		C08277	111-20-6	HMDB0000792	MoNA	2	6.93944e+06	2.43095e+06	253.97	3.05979e+06	2.07771e+06	95.48	2.24127e+07	1.24434e+07	177.1	6.40111e+06	2.47216e+06	198.8
314	M183T68	Sorbitol	182.987	67.6	182.079	0.151565	C6H14O6	[M+H]+	Organic oxygen compounds	Organooxygen compounds	Carbohydrates and carbohydrate conjugates	Carbohydrate metabolism; Membrane transport; Global and overview maps	C00794	50-70-4	HMDB0000247	BioDeepDB	2	8.99091e+08	1.70398e+08	295.25	8.84728e+08	1.93364e+08	261.17	3.95817e+09	1.90325e+08	112.84	2.00693e+09	1.71679e+08	867.35
315	M183T719	Harman	183.091	718.9	182.084	5.32152	C12H10N2	[M+H]+	Alkaloids and derivatives	Harmala alkaloids		Chemical structure transformation maps	C09209	486-84-0	HMDB0035196	MoNA	2	8.5958e+06	5.67578e+06	113.93	4.60623e+06	2.90561e+06	120.75	2.50376e+06	1.64768e+06	104.73	8.42279e+06	5.30555e+06	185.51
316	M184T392	Ecgonine	184.099	392.4	185.105	3.12876	C9H15NO3	[M-H]-	Alkaloids and derivatives	Tropane alkaloids		Biosynthesis of other secondary metabolites	C10858	481-37-8	HMDB0006548	MoNA	2	557083	149103	312.66	495641	202941	179.56	342226	155496	139.42	256105	103374	155.86
317	M184T87	Phosphorylcholine	184.073	87	184.074	0.00339618	C5H15NO4P	[M+H]+	Organic nitrogen compounds	Organonitrogen compounds	Quaternary ammonium salts	Lipid metabolism; Cancer: overview; Global and overview maps	C00588	3616-04-4 / 107-73-3	HMDB0001565	BioDeepDB	2	3.80116e+06	1.80755e+06	105.14	3.76189e+06	2.63316e+06	145.41	4.75368e+06	3.30473e+06	82.77	8.55802e+06	1.91453e+06	467.29
318	M185T524	3-O-Methylgallate	185.045	523.7	184.037	0.011358	C8H8O5	[M+H]+	NULL			Xenobiotics biodegradation and metabolism; Global and overview maps	C05616	3934-84-7		BioDeepDB	2	5.9014e+06	1.61812e+06	200.73	4.43786e+06	1.79651e+06	182.88	4.30712e+06	1.81298e+06	197.35	9.44567e+06	2.29853e+06	201.02
319	M185T646	Antiarol	185.081	646.1	184.074	0.669977	C9H12O4	[M+H]+	NULL				C10765	642-71-7		BioDeepDB	2	1009117	323992	231.93	359020	174648	158.15	577990	241430	124.69	848387	349010	155.31
320	M187T101	Homo-L-arginine	187.12	101.3	188.127	1.73151	C7H16N4O2	[M-H]-	Organic acids and derivatives	Carboxylic acids and derivatives	Amino acids, peptides, and analogues		C01924	156-86-5	HMDB0000670	BioDeepDB	2	4.46641e+06	2.43704e+06	110.93	4.55083e+06	2.00952e+06	260.92	2.30721e+06	1.36242e+06	109.75	6.70253e+06	3.28207e+06	226.83
321	M187T108	5-Guanidino-3-methyl-2-oxopentanoate	187.108	107.5	187.096	0.0228995	C7H13N3O3	[M]+	NULL				C20234			BioDeepDB	2	9.09168e+07	7.3516e+06	522.15	1.48077e+07	1.20968e+07	105.3	9.97737e+06	6.88386e+06	95.38	3.41215e+07	6.80947e+06	530.46
322	M187T447	Undecanoic acid	186.955	447.2	186.162	5.97615	C11H22O2	[M+H]+	Lipids and lipid-like molecules	Fatty Acyls	Fatty acids and conjugates		C17715	112-37-8	HMDB0000947	BioDeepDB	2	9.83337e+08	6.97684e+07	248.48	9.03947e+08	1.32438e+08	181.86	1.1199e+08	3.35946e+07	163.44	7.60999e+08	6.79023e+07	232.27
323	M187T595	10-Hydroxydecanoic acid	187.134	595.1	188.141	1.47488	C10H20O3	[M-H]-	NULL				C02774	1679-53-4		BioDeepDB	2	1.07976e+07	6.25823e+06	168.64	4.32499e+07	1.34971e+07	226.69	1.19329e+07	7.09726e+06	145.71	11304657	7.17462e+06	163.87
324	M187T99	(2S,4S)-4-Hydroxy-2,3,4,5-tetrahydrodipicolinate	187.058	99.4	187.048	1.34125	C7H9NO5	[M]+	NULL			Amino acid metabolism; Biosynthesis of other secondary metabolites; Global and overview maps	C20258			BioDeepDB	2	1.93643e+07	1.82092e+07	52.21	2.23616e+07	1.80411e+07	70.43	2.44275e+07	1.29556e+07	126.32	2.12272e+07	2.10795e+07	39.79
325	M188T101_1	2-Keto-6-acetamidocaproate	188.092	101.4	187.084	0.0105232	C8H13NO4	[M+H]+	Organic acids and derivatives	Keto acids and derivatives	Medium-chain keto acids and derivatives	Amino acid metabolism; Global and overview maps	C05548	59403-50-8	HMDB0012150	BioDeepDB	2	7.31609e+06	6.71468e+06	69.47	1.31312e+07	1.27945e+07	55.04	2.76355e+07	1.91447e+07	100.85	6.65806e+06	6.18684e+06	60.86
326	M188T104	(2S)-2-{[1-(R)-Carboxyethyl]amino}pentanoate	188.093	104	189.1	1.99901	C8H15NO4	[M-H]-	Hydrocarbon derivatives	Carboxylic acids and derivatives	Amines		C06326			MetaDNA	2	3.09368e+07	2.44728e+07	159.46	9.95913e+07	4.30944e+07	165.27	1.46501e+08	3.65769e+07	171.07	2.59593e+07	2.41538e+07	62.03
327	M188T208	Azelaic acid	188.094	207.6	188.105	8.81998	C9H16O4	[M]-	Lipids and lipid-like molecules	Fatty Acyls	Fatty acids and conjugates		C08261	123-99-9	HMDB0000784	BioDeepDB	2	1.08665e+07	2.3788e+06	471.45	4.64216e+07	4.73658e+06	547.42	1.13188e+07	1.1629e+07	69.73	4.44127e+06	1.84288e+06	188.56
328	M188T348	Kynurenic acid	188.036	347.7	189.043	2.53143	C10H7NO3	[M-H]-	Organoheterocyclic compounds	Quinolines and derivatives	Quinoline carboxylic acids	Amino acid metabolism; Global and overview maps	C01717	492-27-3	HMDB0000715	BioDeepDB	2	1.91017e+06	1.2823e+06	106.95	1.30404e+06	835058	84.76	1.27658e+06	710622	73.07	2.89521e+06	1.04704e+06	358.02
329	M188T399	N-Alpha-acetyllysine	188.071	399.5	188.116	0.710611	C8H16N2O3	[M]+	Organic acids and derivatives	Carboxylic acids and derivatives	Amino acids, peptides, and analogues		C12989	1946-82-3	HMDB0000446	BioDeepDB	2	1.83196e+09	1.81849e+09	31.96	1.79311e+09	1.82775e+09	35.03	1.62156e+09	1.52949e+09	33.41	2.19383e+09	2.20805e+09	25.19
330	M188T528	4-(2-Aminophenyl)-2,4-dioxobutanoic acid	188.036	527.8	207.053	5.26498	C10H9NO4	[M-H2O-H]-	Benzenoids	Benzene and substituted derivatives	Alpha-keto acids and derivatives	Amino acid metabolism; Global and overview maps	C01252		HMDB0000978	MetaDNA	2	381568	289391	144.87	763779	635668	90.4	810431	673451	54.64	676786	180850	423.05
331	M189T101_2	N6-Acetyl-L-lysine	189.124	101.4	188.116	0.0245272	C8H16N2O3	[M+H]+	Organic acids and derivatives	Carboxylic acids and derivatives	Amino acids, peptides, and analogues	Amino acid metabolism; Global and overview maps	C02727	692-04-6	HMDB0000206	BioDeepDB	2	1.6188e+07	1.51579e+07	38.93	2.2271e+07	2.02107e+07	57.34	3.87755e+08	2.51184e+07	634.04	1.45406e+07	1.40018e+07	39.66
332	M189T144_2	(3S)-6-Acetamido-3-aminohexanoate	189.123	143.6	188.116	1.45936	C8H16N2O3	[M+H]+	NULL				C21604	131887-44-0		MetaDNA	2	1.20503e+07	1.13919e+07	38.74	1.35126e+07	1.28605e+07	37.43	1.25914e+07	1.26758e+07	29.2	1.00324e+07	9.92102e+06	36.22
333	M189T366	Glycyl-leucine	189.124	366	188.116	0.655656	C8H16N2O3	[M+H]+	Organic acids and derivatives	Carboxylic acids and derivatives	Amino acids, peptides, and analogues		C02155	869-19-2	HMDB0000759	mzCloud	2	3.44898e+06	1.99303e+06	210.55	6.3671e+06	5.09336e+06	81.05	7.65398e+06	7.18064e+06	56.51	2.99846e+06	2.07115e+06	89.79
334	M189T490	(R)-3-((R)-3-Hydroxybutanoyloxy)butanoate	189.076	489.7	190.084	5.94467	C8H14O5	[M-H]-	Hydrocarbon derivatives	Carboxylic acids and derivatives	Alcohols and polyols	Carbohydrate metabolism; Global and overview maps	C04546			MetaDNA	2	387444	82962.9	324.98	458936	159177	348.55	1.15077e+06	133351	293.51	350982	52514.9	357.68
335	M189T539	Carglumic acid	189.056	538.9	190.059	23.6755	C6H10N2O5	[M-H]-	Organic acids and derivatives	Carboxylic acids and derivatives	Amino acids, peptides, and analogues	Amino acid metabolism	C05829	1188-38-1	HMDB0015673	BioDeepDB	2	119190	70540.1	131.46	165658	101369	108.62	133551	89243.2	130.12	298723	121964	203.73
336	M189T95	2-Oxo-1,2-dihydroquinoline-4-carboxylate	189.041	95.2	189.043	9.52166	C10H7NO3	[M]-	Benzenoids	Azacyclic compounds	Carboxylic acids		C16715			MetaDNA	2	2.0431e+08	7.35664e+06	1082.56	3.60682e+07	9.9144e+06	134.32	4.88871e+06	3.11826e+06	111.81	2.05155e+07	8.03597e+06	198.04
337	M190T156	Diaminopimelic acid	190.107	156	190.095	0.0128618	C7H14N2O4	[M]+	Organic acids and derivatives	Carboxylic acids and derivatives	Amino acids, peptides, and analogues	Amino acid metabolism; Global and overview maps	C00666	583-93-7 / 14289-34-0 / NA	HMDB0001370	BioDeepDB	2	1.29724e+07	6.42025e+06	251.99	6.73812e+07	34710387	247.65	3.88594e+07	2.23118e+07	95.23	1.30142e+07	9.10893e+06	145.95
338	M190T182	Homocitrulline	190.107	181.8	189.111	0.410367	C7H15N3O3	[M+H]+	Organic acids and derivatives	Carboxylic acids and derivatives	Amino acids, peptides, and analogues		C02427	1190-49-4	HMDB0000679	BioDeepDB	2	9.4544e+07	2.60493e+07	469.52	2.72079e+07	2.15031e+07	144.34	3.324e+07	2.68478e+07	78.58	5.07795e+07	2.81189e+07	137.45
339	M190T184	N-Acetylglutamic acid	190.071	183.7	189.064	0	C7H11NO5	[M+H]+	Organic acids and derivatives	Carboxylic acids and derivatives	Amino acids, peptides, and analogues	Amino acid metabolism; Global and overview maps	C00624	1188-37-0	HMDB0001138	BioDeepDB	2	3.92117e+06	3.15042e+06	85.26	6.5237e+06	5.77222e+06	55.93	6.0473e+06	5.77913e+06	47.19	3.5406e+06	2.85825e+06	89.7
340	M190T732	Methyl (indol-3-yl)acetate	190.086	731.5	189.079	0.399819	C11H11NO2	[M+H]+	NULL				C20635	1912-33-0		BioDeepDB	2	1.7812e+06	1.38857e+06	83.82	1.7873e+06	471760	319.78	378094	263717	108.76	1.84404e+06	1.12032e+06	150.8
341	M191T102	Oxalosuccinic acid	191.018	101.5	190.011	5.63296	C6H6O7	[M+H]+	Hydrocarbon derivatives	Carboxylic acids and derivatives	Alpha-keto acids and derivatives	Carbohydrate metabolism; Global and overview maps	C05379	1948-82-9	HMDB0003974	MetaDNA	2	2.71613e+06	1.9075e+06	134.4	2.88585e+06	1.34514e+06	441.71	881642	336881	89.86	2.43741e+06	1.79746e+06	86.14
342	M191T375	Isocitric acid	191.02	375.1	192.027	2.49188	C6H8O7	[M-H]-	Organic acids and derivatives	Carboxylic acids and derivatives	Tricarboxylic acids and derivatives	Cancer: overview; Chemical structure transformation maps; Endocrine system; Carbohydrate metabolism; Energy metabolism; Global and overview maps	C00311	320-77-4	HMDB0000193	BioDeepDB	2	686683	481124	146.91	871593	620889	102.59	909920	580393	71.61	519684	307890	113.95
343	M191T64	Quinate	190.929	63.9	192.063	6.06934	C7H12O6	[M-H]-	NULL			Amino acid metabolism; Global and overview maps	C00296	77-95-2		BioDeepDB	2	2.69943e+07	1.02962e+07	125.95	4.38078e+07	6.70301e+06	379.64	7.0743e+06	1.78872e+06	225.95	3.15755e+07	1.10841e+07	133.82
344	M191T665	meso-2,6-Diaminoheptanedioate	191.107	665	190.095	21.0567	C7H14N2O4	[M+H]+	Hydrocarbon derivatives	Carboxylic acids and derivatives	Amines	Amino acid metabolism; Global and overview maps	C00680	922-54-3		MetaDNA	2	1.13784e+06	927671	137.02	885658	822127	47.48	804594	554517	109.55	1.18376e+06	1.01375e+06	86.53
345	M191T769	5-Hydroxyindoleacetic acid	191.108	768.9	191.058	8.39048	C10H9NO3	[M]-	Organoheterocyclic compounds	Indoles and derivatives	Indolyl carboxylic acids and derivatives	Amino acid metabolism; Nervous system; Global and overview maps	C05635	54-16-0	HMDB0000763	BioDeepDB	2	4.0807e+06	1.81872e+06	229.21	4.97442e+06	1.62846e+06	364.89	1.1204e+06	1.20617e+06	53.37	9.51334e+06	1.42551e+06	790.02
346	M191T79	Citric acid	191.02	78.8	192.027	0.125641	C6H8O7	[M-H]-	Organic acids and derivatives	Carboxylic acids and derivatives	Tricarboxylic acids and derivatives	Cancer: overview; Chemical structure transformation maps; Signal transduction; Sensory system; Endocrine system; Carbohydrate metabolism; Biosynthesis of other secondary metabolites; Metabolism of terpenoids and polyketides; Amino acid metabolism; Energy metabolism; Global and overview maps	C00158	77-92-9 / 126-44-3	HMDB0000094	BioDeepDB	2	1.51064e+08	1.16889e+08	76.12	1.06253e+08	9.18299e+07	43.19	7.05033e+07	6.8534e+07	36.28	1.15245e+08	1.02537e+08	50
347	M192T512	Isoproterenol	192.103	512.4	211.121	5.67402	C11H17NO3	[M-H2O-H]-	Benzenoids	Phenols	Benzenediols	Circulatory system	C07056	7683-59-2	HMDB0015197	BioDeepDB	2	443218	157117	187.51	542734	284855	138.85	425781	332112	84.2	301880	91332.2	194.24
348	M192T600	Phenylacetylglycine	192.067	599.9	193.074	1.437	C10H11NO3	[M-H]-	Organic acids and derivatives	Carboxylic acids and derivatives	Amino acids, peptides, and analogues	Amino acid metabolism	C05598	500-98-1	HMDB0000821	mzCloud	2	1.33227e+06	1.11029e+06	69.85	615258	524785	80.13	393883	410498	77.93	1.42357e+06	626294	412.76
349	M193T144	3-Carbamoyl-2-phenylpropionaldehyde	193.072	144.1	193.074	9.32294	C10H11NO3	[M]+	Benzenoids	Benzene and substituted derivatives	Phenylacetaldehydes	Xenobiotics biodegradation and metabolism	C16587		HMDB0060366	BioDeepDB	2	8.51147e+06	8.29917e+06	81.35	1.42591e+07	1.227e+07	88.95	2.11333e+07	1.50364e+07	81.2	1.06017e+07	9.79195e+06	92.23
350	M193T377	trans-Ferulic acid	193.051	376.6	194.058	4.01965	C10H10O4	[M-H]-	Phenylpropanoids and polyketides	Cinnamic acids and derivatives	Hydroxycinnamic acids and derivatives	Chemical structure transformation maps; Biosynthesis of other secondary metabolites; Global and overview maps	C01494	537-98-4 / 1135-24-6	HMDB0000954	BioDeepDB	2	348917	54987.6	354.86	492210	94012.4	377.31	385567	136766	281.78	296617	92550.2	310.97
351	M193T536	Sinapyl alcohol	193.086	536.1	210.089	1.24497	C11H14O4	[M+H-H2O]+	Benzenoids	Phenols	Methoxyphenols	Chemical structure transformation maps; Biosynthesis of other secondary metabolites; Global and overview maps	C02325	537-33-7	HMDB0013070	BioDeepDB	2	5.27612e+06	4.6867e+06	70.42	3.92038e+06	3.1406e+06	81.63	3.41025e+06	2.80139e+06	95.95	5.6304e+06	5.20131e+06	68.05
352	M193T80	D-Glucuronic Acid	193.035	79.6	194.043	1.67845	C6H10O7	[M-H]-	NULL			Carbohydrate metabolism; Global and overview maps	C00191	655612-3		BioDeepDB	2	5.72281e+07	2.79637e+07	245.41	2.7405e+07	1.11387e+07	293.84	1.56903e+07	7.46087e+06	385.45	9.08147e+07	1.86679e+07	376.01
353	M194T161	3,4-Methylenedioxyamphetamine	194.118	161	193.11	0.301912	C11H15NO2	[M+H]+	Organoheterocyclic compounds	Benzodioxoles			C07577	4764-17-4 / 42542-10-9	HMDB0041931	BioDeepDB	2	6.94816e+07	3.16557e+07	161.59	1.16642e+08	4.41e+07	119.33	7.81867e+07	3.14003e+07	130.77	9.15185e+07	3.07689e+07	289.51
354	M194T272	D-Galacturonate	194.046	272.5	194.043	19.068	C6H10O7	[M]-	Hydrocarbon derivatives	Carboxylic acids and derivatives	Alcohols and polyols	Carbohydrate metabolism; Membrane transport; Global and overview maps	C00333	685-73-4/6294-16-2		MetaDNA	2	2.94686e+06	993631	349.08	4.40056e+06	1.39155e+06	219.27	2.44989e+06	794132	164.13	2.85573e+06	1.30288e+06	174.73
355	M194T312	Methoxamine	194.118	311.7	211.121	21.8115	C11H17NO3	[M+H-H2O]+	Benzenoids	Benzene and substituted derivatives	Methoxybenzenes		C07513	390-28-3	HMDB0014861	BioDeepDB	2	4.70746e+08	6.46563e+07	174.48	2.71379e+08	8.53827e+07	208.54	1.53327e+08	9.30991e+07	153.58	3.53579e+08	6.04122e+07	191.84
356	M194T377	Salicyluric acid	194.046	376.8	195.053	2.45302	C9H9NO4	[M-H]-	Benzenoids	Benzene and substituted derivatives	Benzoic acids and derivatives		C07588	487-54-7	HMDB0000840	BioDeepDB	2	2.01929e+07	3.75625e+06	313.72	1.12152e+07	4.85171e+06	203.11	3.21727e+06	2.53948e+06	83.23	4.40607e+07	4.81778e+06	568.3
357	M194T588_1	Sequoyitol	194.082	588.3	194.079	0.0930867	C7H14O6	[M]+	Organooxygen compounds	Alcohols and polyols	Cyclic alcohols and derivatives		C03365	523-92-2	HMDB0031449	BioDeepDB	2	3.06871e+06	2.46736e+06	94.37	2.62989e+06	2.35842e+06	63.34	2.99674e+06	1.49352e+06	134.76	2.94074e+06	1.97394e+06	132.09
358	M194T810	Methyl beta-D-galactoside	194.083	810.5	194.079	5.11798	C7H14O6	[M]-	NULL			Membrane transport	C03619	1824-94-8		BioDeepDB	2	2.61488e+06	2.45825e+06	73.79	2.82188e+06	2.60939e+06	44.33	1.85264e+06	1.74541e+06	62.01	4.63944e+06	2.36945e+06	422.74
359	M195T442	Caffeine	195.088	442.4	194.08	1.1482	C8H10N4O2	[M+H]+	Organoheterocyclic compounds	Imidazopyrimidines	Purines and purine derivatives	Chemical structure transformation maps; Biosynthesis of other secondary metabolites; Global and overview maps	C07481	58-08-2	HMDB0001847	BioDeepDB	2	1.90574e+07	601199	879.24	3.17254e+07	1.21439e+06	330.45	6.06414e+07	2.51498e+06	231.06	6.74145e+07	1.26273e+06	295.71
360	M195T754	3-Methyl-L-tyrosine	195.102	754.1	195.089	0.0192185	C10H13NO3	[M]+	NULL				C20800			BioDeepDB	2	5145623	3.42873e+06	88.17	3.4781e+06	2.64976e+06	81.11	3.14926e+06	2.65254e+06	60.21	5.93006e+06	4.21584e+06	125.12
361	M196T291	Xanthoxylin	196.073	290.8	196.074	1.53004	C10H12O4	[M]-	Organic oxygen compounds	Organooxygen compounds	Carbonyl compounds		C10726	90-24-4	HMDB0029645	BioDeepDB	2	1.07878e+06	537733	221.14	1.74205e+06	870259	211.91	429411	213077	107.24	749909	435318	145.99
362	M196T381	Dopaquinone	196.061	381.4	195.053	0.632458	C9H9NO4	[M+H]+	Organic acids and derivatives	Carboxylic acids and derivatives	Amino acids, peptides, and analogues	Amino acid metabolism; Biosynthesis of other secondary metabolites; Global and overview maps	C00822	4430-97-1 / 4430-97-1 25520-73-4 / 25520-73-4	HMDB0001229	BioDeepDB	2	2.38913e+06	1.783e+06	88.39	2.19455e+06	1.29765e+06	123.37	1.07539e+06	770191	90.11	2.26291e+06	1.01983e+06	198.83
363	M196T382	Tyrosine methylester	196.097	382	195.089	0.921605	C10H13NO3	[M+H]+	Organic acids and derivatives	Carboxylic acids and derivatives	Amino acids, peptides, and analogues		C03404	1080-06-4	HMDB0029217	MoNA	2	948625	757305	105.13	660524	563838	67.76	2.87352e+06	812341	273.41	1.79559e+06	811747	509.1
364	M196T81	Gluconic acid	195.977	81.1	196.058	21.5317	C6H12O7	[M]-	Organic oxygen compounds	Organooxygen compounds	Carbohydrates and carbohydrate conjugates	Carbohydrate metabolism; Global and overview maps	C00257	526-95-4	HMDB0000625	BioDeepDB	2	2.36454e+07	1.53268e+07	136.41	1.33861e+07	1.34448e+07	19.99	1.66111e+07	1.60272e+07	19.43	2.021e+07	1.57166e+07	102.95
365	M197T101_1	3-(3,4-Dihydroxyphenyl)pyruvate	197.053	101.4	196.037	0.0375404	C9H8O5	[M+H]+	NULL			Amino acid metabolism; Global and overview maps	C04045	4228-66-4		BioDeepDB	2	8.06379e+06	4.96943e+06	99.72	3.38638e+07	1.81209e+07	311.12	2.1351e+07	1.85773e+07	102.25	6.81714e+06	4.17169e+06	88.19
366	M197T103	Nitrofurazone	197.032	103.5	198.039	4.44597	C6H6N4O4	[M-H]-	Organoheterocyclic compounds	Furans	Nitrofurans		C08042	59-87-0	HMDB0014480	BioDeepDB	2	1.80635e+06	903455	140.53	2.66581e+06	1.21707e+06	184.98	815038	610760	104.71	3.7244e+06	1.27673e+06	284.91
367	M197T524	DNOC	197.021	523.6	198.028	1.40087	C7H6N2O5	[M-H]-	NULL	Pesticides/Herbicides			C18653	534-52-1		mzCloud	2	2.74786e+06	2.26955e+06	128.33	6.93194e+06	4.38278e+06	79.83	4.91648e+06	4.01948e+06	97.26	3.73796e+06	3.37574e+06	63.32
368	M198T101_2	N-Acetylhistidine	198.087	101.3	197.08	1.39333	C8H11N3O3	[M+H]+	Organic acids and derivatives	Carboxylic acids and derivatives	Amino acids, peptides, and analogues		C02997	2497-02-1	HMDB0032055	BioDeepDB	2	8.35772e+06	7.42008e+06	232.5	2.29083e+07	1.76589e+07	103.27	1.7803e+07	9.7162e+06	127.25	6.51836e+06	4.94297e+06	136.79
369	M198T109	L-Dopa	198.074	108.9	197.069	11.4907	C9H11NO4	[M+H]+	Organic acids and derivatives	Carboxylic acids and derivatives	Amino acids, peptides, and analogues	Nervous system; Endocrine system; Neurodegenerative disease; Biosynthesis of other secondary metabolites; Amino acid metabolism; Substance dependence; Chemical structure transformation maps; Global and overview maps	C00355	59-92-7	HMDB0000181	MoNA	2	4.19043e+06	1.1396e+06	436.71	5.4888e+06	5.99931e+06	84.34	4.29207e+06	2.86246e+06	75.22	6.66609e+06	744156	827.41
370	M198T143	Procollagen 5-hydroxy-L-lysine	197.807	142.7		3.25788	C7H13N3O3R2	[M-H]-	NULL			Amino acid metabolism; Global and overview maps	C01211	13204-98-3		BioDeepDB	2	2.76744e+06	1.45023e+06	301.65	2.54654e+07	4.21961e+06	623.48	5.52621e+06	3.29067e+06	115.76	2.12148e+06	1.33606e+06	143.06
371	M198T694	Vanillylmandelic acid	198.185	694	198.053	2.18205	C9H10O5	[M]+	Benzenoids	Phenols	Methoxyphenols	Amino acid metabolism; Global and overview maps	C05584	55-10-7	HMDB0000291	BioDeepDB	2	1.76704e+06	1.5761e+06	52.86	2.0674e+06	1.54495e+06	129.68	1.26146e+06	1.29102e+06	64.69	1.68246e+06	1.53299e+06	44.58
372	M199T335	gamma-Glutamyl-beta-aminopropiononitrile	199.108	335	199.096	2.56282	C8H13N3O3	[M]+	Organic acids and derivatives	Carboxylic acids and derivatives	Amino acids, peptides, and analogues	Metabolism of other amino acids	C06114		HMDB0060477	BioDeepDB	2	2.27547e+06	1.7659e+06	82.44	5.93171e+06	5.63754e+06	65.93	4.75577e+06	4.54596e+06	49.27	4.02161e+06	2.49489e+06	158.51
373	M200T394	4-Fumarylacetoacetate	200.031	393.8	200.032	7.49885	C8H8O6	[M]+	NULL			Amino acid metabolism; Xenobiotics biodegradation and metabolism; Global and overview maps	C01061	28613-33-4		BioDeepDB	2	2.78417e+07	2.25617e+07	70.69	9.64076e+08	2.67712e+07	890	4.65013e+07	2.12047e+07	164.9	3.85829e+07	2.4592e+07	170.35
374	M200T413	O-Phosphothreonine	200.03	412.9	199.025	8.99865	C4H10NO6P	[M+H]+	Organic acids and derivatives	Carboxylic acids and derivatives	Amino acids, peptides, and analogues	Metabolism of cofactors and vitamins	C12147	1114-81-4	HMDB0011185	BioDeepDB	2	4.99358e+07	4.94151e+07	21.74	4.88262e+07	5.20631e+07	25.7	2.09167e+08	5.57787e+07	141.78	5.24687e+07	5.15254e+07	25.56
375	M200T654	Dodecanoic acid	200.165	654.1	200.178	4.48897	C12H24O2	[M]+	Lipids and lipid-like molecules	Fatty Acyls	Fatty acids and conjugates	Lipid metabolism; Biosynthesis of other secondary metabolites; Global and overview maps	C02679	143-07-7	HMDB0000638	BioDeepDB	2	1.0565e+07	9.17106e+06	41.05	9.68566e+06	6.64966e+06	154.47	5.80227e+06	5.55611e+06	62.11	1.04178e+07	8.81926e+06	42.24
376	M201T584	(2-Naphthalenyloxy)acetic acid	201.056	583.6	202.063	3.85961	C12H10O3	[M-H]-	Benzenoids	Benzene and substituted derivatives	Phenoxyacetic acid derivatives		C18750	120-23-0	HMDB0032706	MoNA	2	110962	63406.7	137.12	290587	67742.4	370.47	77952.4	49845.7	144.48	193362	106294	110.59
377	M202T103	IPA imine	202.073	102.9	202.074	5.44354	C11H10N2O2	[M]-	NULL			Biosynthesis of other secondary metabolites; Global and overview maps	C21124			MetaDNA	2	7.61634e+06	3.1199e+06	392.59	9.24208e+06	7.77746e+06	68.77	7.30547e+06	6.26475e+06	48.16	8.5326e+06	4.36489e+06	286.16
378	M202T318	N6-(Delta2-Isopentenyl)-adenine	202.109	317.9	203.117	4.57177	C10H13N5	[M-H]-	Hydrocarbon derivatives	Azacyclic compounds	Amines	Signal transduction; Global and overview maps; Metabolism of terpenoids and polyketides	C04083	2365-40-4		MetaDNA	2	1.58823e+06	300530	446.21	950955	610308	115.02	1.02333e+06	784994	84.22	464659	247231	118.38
379	M202T402	Thiabendazole	202.044	402	201.036	0.123322	C10H7N3S	[M+H]+	Organoheterocyclic compounds	Benzimidazoles			C07131	148-79-8	HMDB0014868	BioDeepDB	2	1.34306e+09	1.38192e+09	22.85	1.57946e+09	1.45692e+09	30.05	1.33837e+09	1.40142e+09	28.55	1.35529e+09	1.36257e+09	14.17
380	M202T441	Indolepyruvate	202.055	441.1	203.058	18.6884	C11H9NO3	[M-H]-	Benzenoids	Azacyclic compounds	Alpha-keto acids and derivatives	Amino acid metabolism; Global and overview maps	C00331	35656-49-6/392-12-1	HMDB0060484	MetaDNA	2	240498	129504	125.21	394783	251569	161.92	389323	337388	101.19	280794	213249	94.56
381	M202T94	Cysteine-S-sulfate	201.984	93.5	200.977	0	C3H7NO5S2	[M+H]+	Organic acids and derivatives	Carboxylic acids and derivatives	Amino acids, peptides, and analogues	Amino acid metabolism; Global and overview maps	C05824	1637-71-4	HMDB0000731	BioDeepDB	2	3.58633e+07	5.03379e+06	787.16	6.25341e+06	5.11832e+06	118.21	6.49866e+06	5.02588e+06	77.75	1.08498e+07	3.22895e+06	411.81
382	M203T365	L-Tryptophan	203.083	365.1	204.09	1.85146	C11H12N2O2	[M-H]-	Organoheterocyclic compounds	Indoles and derivatives	Indolyl carboxylic acids and derivatives	Cancer: overview; Nervous system; Digestive system; Development and regeneration; Biosynthesis of other secondary metabolites; Translation; Amino acid metabolism; Chemical structure transformation maps; Infectious disease: parasitic; Global and overview maps	C00078	73-22-3	HMDB0000929	BioDeepDB	2	2.95565e+09	3.41574e+08	488.85	1.04096e+09	3.24569e+08	653.35	1.42845e+09	2.46007e+08	644.18	2.75819e+09	3.7475e+08	492.6
383	M203T97	Asymmetric dimethylarginine	203.15	96.8	202.143	0.866354	C8H18N4O2	[M+H]+	Organic acids and derivatives	Carboxylic acids and derivatives	Amino acids, peptides, and analogues		C03626	30315-93-6/220805-22-1	HMDB0001539	BioDeepDB	2	8.64347e+07	4.08259e+07	174.12	6.73418e+07	3.95306e+07	150.45	4.82986e+07	2.57976e+07	142.92	5.84174e+07	3.33053e+07	266.91
384	M204T235	O-Acetylcarnitine	204.123	234.8	204.124	0.00507052	C9H18NO4	[M]+	NULL			Endocrine and metabolic disease	C02571	5080-50-2		BioDeepDB	2	2.10599e+06	1.68642e+06	89.21	8.25185e+06	6.1729e+06	174.99	1.31198e+07	5.68187e+06	327.61	2.37978e+06	1.70514e+06	98.09
385	M204T283	Pyrimidodiazepine	204.087	282.7	221.091	13.3963	C9H11N5O2	[M+H-H2O]+	NULL			Metabolism of cofactors and vitamins	C02587			BioDeepDB	2	2.97781e+06	2.11561e+06	85.29	9.84691e+06	7.06688e+06	131.07	2.25284e+07	6.0497e+06	177.75	3.01376e+06	2.0767e+06	76.82
386	M204T321	Xanthurenic acid	204.031	321.1	205.037	2.8231	C10H7NO4	[M-H]-	Organoheterocyclic compounds	Quinolines and derivatives	Quinoline carboxylic acids	Amino acid metabolism	C02470	59-00-7	HMDB0000881	BioDeepDB	2	96562	68575.5	114.39	120588	111487	66.82	348765	156314	209.88	117596	75513.9	125.62
387	M204T330	Bufotenin	204.123	330.3	204.126	0.546297	C12H16N2O	[M]+	Organoheterocyclic compounds	Indoles and derivatives	Tryptamines and derivatives		C08299	487-93-4	HMDB0041842	BioDeepDB	2	1.64132e+07	7.91647e+06	127.47	2.53516e+07	2.16599e+07	78.44	8.30555e+07	5.78007e+07	85.54	1.46969e+07	9.973e+06	112.85
388	M204T444	5-Methoxyindoleacetic acid	204.067	443.6	205.074	1.84253	C11H11NO3	[M-H]-	Organoheterocyclic compounds	Indoles and derivatives	Indolyl carboxylic acids and derivatives	Amino acid metabolism	C05660	3471-31-6	HMDB0004096	BioDeepDB	2	2.4397e+06	1.23039e+06	221.28	1.54564e+06	642352	190.52	591805	392187	98.3	1.57176e+06	785717	165.83
389	M204T516	N5-(L-1-Carboxyethyl)-L-ornithine	204.123	516.1	204.111	0.734962	C8H16N2O4	[M]+	NULL				C04210			BioDeepDB	2	2.26059e+06	1.92765e+06	89.31	7.89384e+06	5.17881e+06	190.33	6.4962e+06	3.6374e+06	185.05	2.72602e+06	2.43911e+06	74.14
390	M204T698	Indolebutyric acid	204.102	697.6	203.095	0.372363	C12H13NO2	[M+H]+	Organoheterocyclic compounds	Indoles and derivatives	Indoles		C11284	133-32-4	HMDB0002096	mzCloud	2	2.07929e+06	1.23779e+06	99.34	1.15086e+06	750261	132.36	1.09775e+06	760645	134.53	1.00595e+06	795413	102.98
391	M205T240	Acetazolamide	204.979	239.9	221.988	7.15195	C4H6N4O3S2	[M+H-H2O]+	Organoheterocyclic compounds	Azoles	Thiadiazoles		C06805	59-66-5	HMDB0014957	MoNA	2	5.03412e+06	3.54587e+06	132.59	1.32477e+07	4.19982e+06	444.12	6.01194e+06	4.63769e+06	82.7	7.38362e+06	4.72974e+06	101.16
392	M205T334	L-3-Hydroxykynurenine	205.062	333.6	224.08	5.80314	C10H12N2O4	[M-H2O-H]-	Benzenoids	Benzene and substituted derivatives	1-hydroxy-2-unsubstituted benzenoids	Amino acid metabolism; Global and overview maps	C03227	606-14-4	HMDB0011631	MetaDNA	2	157361	53636	209.83	170862	80115.1	139.12	425236	262162	111.31	107971	12499.4	439.48
393	M205T447	Alanyltryptophan	205.091	446.5	204.09	29.0699	C11H12N2O2	[M+H]+	Organic acids and derivatives	Carboxylic acids and derivatives	Amino acids, peptides, and analogues		C00806	54-12-6	HMDB0013209	BioDeepDB	2	2.52644e+06	1.50113e+06	118.76	5.71765e+06	1.62911e+06	215.64	2.47048e+07	2.01161e+06	598.61	5.55406e+06	2.26889e+06	464
394	M206T360	Pantothenol	206.139	359.6	205.131	0.0080279	C9H19NO4	[M+H]+	Lipids and lipid-like molecules	Fatty Acyls	Fatty amides	Metabolism of cofactors and vitamins	C05944	81-13-0	HMDB0004231	BioDeepDB	2	2.15724e+06	1.27532e+06	141.76	1.68177e+06	636149	202.59	1.14967e+06	466904	180.51	3.23385e+06	1.41306e+06	327.68
395	M206T552	Indolelactic acid	206.081	552.3	205.074	0.854033	C11H11NO3	[M+H]+	Organoheterocyclic compounds	Indoles and derivatives	Indolyl carboxylic acids and derivatives		C02043	1821-52-9	HMDB0000671	BioDeepDB	2	2.58178e+07	2.24307e+07	54.44	2.0048e+07	1.88459e+07	54.56	1.54533e+07	1.479e+07	28.74	3.15905e+07	2.51084e+07	88.7
396	M207T376	Miglitol	207.11	376.2	207.111	0.155026	C8H17NO5	[M]+	Organoheterocyclic compounds	Piperidines			C07708	72432-03-2	HMDB0014634	BioDeepDB	2	8.83737e+06	8.05595e+06	60.63	5.23701e+06	5.10386e+06	48.02	3.78937e+06	3.30151e+06	55.64	1.14813e+07	5.08174e+06	307.51
397	M207T380	N-Acetyl-D-phenylalanine	207.086	379.8	207.089	16.9009	C11H13NO3	[M]-	Benzenoids	Benzene and substituted derivatives	Amino acids, peptides, and analogues	Amino acid metabolism; Global and overview maps	C05620	10172-89-1		MetaDNA	2	815011	720640	72.46	1.75036e+06	1.68555e+06	49.84	2.14276e+06	1.97858e+06	70.94	1.11043e+06	747395	227.65
398	M207T523	Dihydrolipoate	207.048	523.3	208.059	19.8022	C8H16O2S2	[M-H]-	Lipids and lipid-like molecules	Fatty Acyls	Fatty acids and conjugates	Metabolism of cofactors and vitamins; Global and overview maps	C02147	462-20-4	HMDB0012210	BioDeepDB	2	1.31225e+07	6.49535e+06	231.35	1.41186e+07	5.78211e+06	182.63	5.1947e+07	3.0224e+07	128.7	7.57873e+06	4.45703e+06	118.02
399	M208T534	N-Acetyl-L-phenylalanine	208.097	533.8	207.089	0.0358688	C11H13NO3	[M+H]+	Organic acids and derivatives	Carboxylic acids and derivatives	Amino acids, peptides, and analogues	Amino acid metabolism; Global and overview maps	C03519	2018-61-3	HMDB0000512	BioDeepDB	2	3.23743e+06	2.69241e+06	71.44	6.76758e+06	7160057	47.33	6.86254e+06	6.46233e+06	48.62	2.8392e+06	2.76135e+06	52.14
400	M209T106	Glucaric acid	209.034	106.1	210.038	19.0212	C6H10O8	[M-H]-	Hydrocarbon derivatives	Carboxylic acids and derivatives	Alcohols and polyols	Carbohydrate metabolism; Global and overview maps	C00818	25525-21-7/87-73-0	HMDB0000663	MetaDNA	2	2.24554e+06	718143	502.28	1.39113e+06	950585	104.24	820832	697516	108.8	1.25477e+06	505241	187.58
401	M209T337	L-Kynurenine	209.092	336.9	208.085	0.0707591	C10H12N2O3	[M+H]+	Organic oxygen compounds	Organooxygen compounds	Carbonyl compounds	Amino acid metabolism; Infectious disease: parasitic; Global and overview maps	C00328	2922-83-0 / 343-65-7	HMDB0000684	BioDeepDB	2	8.93453e+07	8.29969e+07	39.96	5.87523e+07	4.59512e+07	64.52	2.87907e+07	2.54679e+07	46.94	7.5743e+07	6.80242e+07	40.19
402	M209T455	Pilocarpine	209.129	454.5	208.121	0.478175	C11H16N2O2	[M+H]+	Alkaloids and derivatives			Chemical structure transformation maps; Global and overview maps	C07474	54-71-7/92-13-7	HMDB0015217	BioDeepDB	2	708074	524177	97.69	667543	757271	84.59	618221	440830	75.9	854120	771128	103.72
403	M209T548	3-(3,4-Dihydroxy-5-methoxy)-2-propenoic acid	209.042	548	210.053	18.1782	C10H10O5	[M-H]-	Phenylpropanoids and polyketides	Cinnamic acids and derivatives	Hydroxycinnamic acids and derivatives	Chemical structure transformation maps; Biosynthesis of other secondary metabolites; Global and overview maps	C05619	1782-55-4/2041-35-2	HMDB0035484	BioDeepDB	2	104603	6098.77	372.09	90813.8	13506.6	209.71	674606	20044.9	611.7	101262	22423.6	193.77
404	M209T650	trans-Isoasarone	209.117	650.2	208.11	0	C12H16O3	[M+H]+	Benzenoids	Benzene and substituted derivatives	Phenols and derivatives		C17846	2883-98-9	HMDB0031469	BioDeepDB	2	3.08156e+06	2.05483e+06	131.84	1.45239e+06	1.11421e+06	97.75	999135	614884	152.4	3.23842e+06	1.7668e+06	255.77
405	M209T732	Jasmonic acid	209.119	732.3	210.126	1.79802	C12H18O3	[M-H]-	Lipids and lipid-like molecules	Fatty Acyls	Lineolic acids and derivatives	Lipid metabolism; Signal transduction; Chemical structure transformation maps; Global and overview maps	C08491	59366-47-1/6894-38-8	HMDB0032797	BioDeepDB	2	1.55992e+06	567509	395.29	945287	633330	104.85	575721	459057	81.69	999105	702211	118.97
406	M209T781	Anhalamine	209.117	781.5	209.105	0.317574	C11H15NO3	[M]+	NULL			Chemical structure transformation maps	C12231			BioDeepDB	2	2.18429e+08	4.66723e+07	540.05	5.34492e+07	3.84822e+07	103.09	2.64364e+08	4.59535e+07	175.24	7.33423e+07	48574415	182.66
407	M209T79	Galactaric acid	209.03	78.6	210.038	0.841982	C6H10O8	[M-H]-	Organic oxygen compounds	Organooxygen compounds	Carbohydrates and carbohydrate conjugates	Carbohydrate metabolism; Global and overview maps	C00879	526-99-8	HMDB0000639	BioDeepDB	2	1.33554e+07	2.45175e+06	448.36	8.27163e+06	6.26003e+06	137.42	6.56212e+06	3.9132e+06	88.89	2.22359e+07	6.75025e+06	246.75
408	M209T80	Sedoheptulose	209.066	79.8	210.074	5.26151	C7H14O7	[M-H]-	Organic oxygen compounds	Organooxygen compounds	Carbohydrates and carbohydrate conjugates	Energy metabolism; Global and overview maps	C02076	3019-74-7	HMDB0003219	BioDeepDB	2	2.57177e+06	2.39477e+06	110.43	2.56637e+06	1.94962e+06	184.69	1.46444e+06	1.21149e+06	130.56	2.68675e+06	2.39165e+06	93.23
409	M210T155	N-Acetyldemethylphosphinothricin	210.061	155.3	209.045	1.20828	C6H12NO5P	[M+H]+	NULL			Metabolism of other amino acids; Global and overview maps	C17949	135093-66-2		BioDeepDB	2	1.30708e+07	9.29508e+06	80.96	1.4249e+07	1.03353e+07	183.47	1.89937e+07	1.08199e+07	102.14	1.7883e+07	7.36399e+06	298.21
410	M210T336	1,3,7-Trimethyluric acid	210.078	336	210.075	11.9005	C8H10N4O3	[M]-	Alkaloids and derivatives	Azacyclic compounds	Imidazoles	Biosynthesis of other secondary metabolites; Global and overview maps	C16361	5415-44-1	HMDB0002123	MetaDNA	2	2.17481e+06	670890	191.8	1.76439e+06	1.00169e+06	175.73	2.94794e+06	1.21929e+06	217.06	2.09487e+06	1.10429e+06	132.76
411	M210T407	L-Arogenate	210.076	407.2	227.079	19.2029	C10H13NO5	[M+H-H2O]+	Hydrocarbon derivatives	Carboxylic acids and derivatives	Alcohols and polyols	Amino acid metabolism; Global and overview maps	C00826	53078-86-7		MetaDNA	2	2.54464e+06	1.55602e+06	110.15	7.70162e+06	7.4217e+06	91.98	1.67406e+07	1.33879e+07	92.33	2.58075e+06	1.22439e+06	145.44
412	M211T805	Methyldopa	211.134	804.7	211.084	4.71049	C10H13NO4	[M]-	Phenylpropanoids and polyketides	Phenylpropanoic acids			C07194	555-30-6	HMDB0011754	BioDeepDB	2	3.61585e+06	3.33041e+06	156.98	4.86642e+06	2.931e+06	100.67	4.9895e+06	3.20363e+06	74.86	2.91342e+06	2.97593e+06	46.98
413	M213T333	L-Aspartyl-4-phosphate	212.998	332.6	213.004	26.2906	C4H8NO7P	[M]-	Hydrocarbon derivatives	Carboxylic acids and derivatives	Amines	Amino acid metabolism; Biosynthesis of other secondary metabolites; Global and overview maps	C03082	22138-53-0	HMDB0012250	MetaDNA	2	648062	290431	139.49	271965	89363.5	214.73	137848	23217.7	222.23	435879	120516	490.03
414	M213T337	Ribose 1-phosphate	213.008	337.2	230.019	16.2714	C5H11O8P	[M+H-H2O]+	Hydrocarbon derivatives	Organic oxides	Alcohols and polyols	Carbohydrate metabolism; Global and overview maps; Nucleotide metabolism	C00620	14075-00-4	HMDB0001489	MetaDNA	2	630964	549542	77.66	443133	408395	63.18	164289	17519.9	202.38	653111	560576	73.61
415	M213T437	Deoxyribose 5-phosphate	213.017	437.5	214.024	0.172183	C5H11O7P	[M-H]-	Organic oxygen compounds	Organooxygen compounds	Carbohydrates and carbohydrate conjugates	Carbohydrate metabolism; Global and overview maps	C00673	102916-66-5/7685-50-9	HMDB0001031	MoNA	2	334404	233727	101.48	260755	219819	81.69	220802	112431	100.35	391242	255355	106.04
416	M213T70	Dethiobiotin	213.041	70.2	214.132	4.43895	C10H18N2O3	[M-H]-	Lipids and lipid-like molecules	Fatty Acyls	Fatty acids and conjugates	Metabolism of cofactors and vitamins; Global and overview maps	C01909	533-48-2	HMDB0003581	BioDeepDB	2	499095	178565	192.09	1.85293e+06	765383	259.88	2.33397e+07	667966	707.02	2.05208e+06	177693	519.63
417	M213T782	Tridecanoic acid	213.186	782.4	214.193	2.23279	C13H26O2	[M-H]-	Lipids and lipid-like molecules	Fatty Acyls	Fatty acids and conjugates		C17076	638-53-9	HMDB0000910	BioDeepDB	2	1.30106e+06	633095	135.91	1.34267e+06	531159	228.22	470643	311755	137	1.00591e+06	643928	165.33
418	M214T84	Baclofen	214.057	83.7	213.056	19.5663	C10H12ClNO2	[M+H]+	NULL				C06841	1134-47-0		BioDeepDB	2	4.67614e+06	2.92431e+06	169.18	2.30812e+06	1.81039e+06	113.66	1.43751e+06	1.06095e+06	97.63	5.50382e+06	1.98493e+06	609.49
419	M215T375	Bergapten	215.033	375.5	216.042	9.22061	C12H8O4	[M-H]-	Phenylpropanoids and polyketides	Coumarins and derivatives	Furanocoumarins	Chemical structure transformation maps; Global and overview maps	C01557	484-20-8	HMDB0030637	MoNA	2	3.80893e+06	3.35769e+06	66.66	4.72486e+06	3.51992e+06	107.25	3.40561e+06	2.96517e+06	50.28	3.57635e+07	4.43205e+06	884.88
420	M215T388	Nalidixic Acid	215.081	388.1	232.085	18.7557	C12H12N2O3	[M+H-H2O]+	Organoheterocyclic compounds	Diazanaphthalenes	Naphthyridines		C05079	389-08-2	HMDB0014917	BioDeepDB	2	1.46633e+06	1.13142e+06	103.8	2.66457e+06	2.74417e+06	49.37	6.578e+06	3.42241e+06	105.46	1.06496e+06	932614	91.59
421	M216T661	12-Hydroxydodecanoic acid	216.196	660.5	216.173	0.96619	C12H24O3	[M]+	Organic acids and derivatives	Hydroxy acids and derivatives	Medium-chain hydroxy acids and derivatives		C08317	505-95-3	HMDB0002059	BioDeepDB	2	7.92823e+06	7.00342e+06	61.71	1.7907e+07	6.34947e+06	491.07	5.90022e+06	4.31576e+06	82.85	8.03789e+06	6.80008e+06	68.25
422	M217T333	N-a-Acetylcitrulline	217.118	333.1	217.106	1.27459	C8H15N3O4	[M]+	Organic acids and derivatives	Carboxylic acids and derivatives	Amino acids, peptides, and analogues	Amino acid metabolism; Global and overview maps	C15532	33965-42-3	HMDB0000856	BioDeepDB	2	2.36043e+06	1.04788e+06	138.97	2.57209e+07	3.84823e+06	716.64	7.63517e+06	6.13742e+06	81.63	5.35142e+06	1.16734e+06	470.04
423	M217T357	Glutethimide	217.105	356.6	217.11	25.794	C13H15NO2	[M]+	Organoheterocyclic compounds	Piperidines	Phenylpiperidines		C07489	77-21-4	HMDB0015505	BioDeepDB	2	3.93552e+07	3.70298e+07	62.94	6.16786e+07	6.06613e+07	48.96	5.12372e+07	3.84641e+07	143.23	4.64022e+07	4.33679e+07	53.62
424	M218T150	Abrine	218.103	150.1	218.106	9.16987	C12H14N2O2	[M]-	Benzenoids	Azacyclic compounds	Amines		C02983	526-31-8		MetaDNA	2	3.43366e+07	1.55211e+06	1119.03	9.30373e+06	2877879	271.98	7.79604e+06	3.18991e+06	359.66	3.39051e+06	1.50886e+06	152.8
425	M218T278	Propionylcarnitine	218.139	278.5	217.131	0.0729444	C10H19NO4	[M+H]+	Lipids and lipid-like molecules	Fatty Acyls	Fatty acid esters		C03017	17298-37-2	HMDB0000824	MoNA	2	2.15006e+07	8.75879e+06	286.74	1.80635e+07	5.13418e+06	401.07	2.95744e+06	926517	163.7	1.36926e+07	1.10744e+07	111.66
426	M218T288	Cis-zeatin	218.104	288.4	219.112	3.31952	C10H13N5O	[M-H]-	Organoheterocyclic compounds	Imidazopyrimidines	Purines and purine derivatives	Chemical structure transformation maps; Signal transduction; Global and overview maps; Metabolism of terpenoids and polyketides	C00371	1637-39-4/32771-64-5	HMDB0012204	MoNA	2	1.71855e+06	1.40848e+06	101.25	5.80675e+06	3.31868e+06	175.62	3.26393e+06	2.59589e+06	84.58	2.16244e+06	1.19031e+06	245.37
427	M218T357	N-Acetylserotonin	218.108	356.7	218.106	12.8377	C12H14N2O2	[M]+	Organoheterocyclic compounds	Indoles and derivatives	Hydroxyindoles	Amino acid metabolism; Global and overview maps	C00978	1210-83-9	HMDB0001238	BioDeepDB	2	3.14583e+06	2.8012e+06	64.42	5.27074e+06	5.28135e+06	51	3478334	3.1313e+06	63.65	4.29016e+06	3.44104e+06	131.32
428	M219T101_3	D-Lysopine	219.134	101.4	218.127	0.932405	C9H18N2O4	[M+H]+	NULL			Amino acid metabolism	C04020	34522-31-1		BioDeepDB	2	4.40673e+06	2.85756e+06	150.07	6.7546e+06	4.37014e+06	238	5.68915e+06	4.22786e+06	123.2	3.75008e+06	3.50123e+06	57.96
429	M219T144	gamma-Glutamylalanine	219.097	143.5		0	C7H11N2O5R	[M+H]+	Organic acids and derivatives	Carboxylic acids and derivatives	Amino acids, peptides, and analogues	Metabolism of other amino acids; Global and overview maps	C03740	5875-41-2	HMDB0006248	BioDeepDB	2	1.12904e+07	1.11133e+07	37.82	1.37599e+07	1.28287e+07	43.62	1.80591e+07	1.66869e+07	44.36	1.10859e+07	1.12382e+07	35.92
430	M219T555	2,4-Dichlorophenoxyacetic acid	218.963	554.6	219.969	5.82746	C8H6Cl2O3	[M-H]-	Benzenoids	Benzene and substituted derivatives	Phenoxyacetic acid derivatives	Xenobiotics biodegradation and metabolism; Global and overview maps	C03664	94-75-7	HMDB0041797	BioDeepDB	2	638876	290971	242.28	635315	478577	96.23	424008	365628	63.79	716545	543071	120.48
431	M219T677	Capsidiol	219.174	677.1	236.178	4.22085e-05	C15H24O2	[M+H-H2O]+	Lipids and lipid-like molecules	Prenol lipids	Sesquiterpenoids	Metabolism of terpenoids and polyketides	C09627	37208-05-2	HMDB0002352	BioDeepDB	2	3.92725e+06	3.4457e+06	87.53	4.29972e+06	4.33389e+06	82.9	5.41955e+06	5.07805e+06	52.54	5.27269e+06	3.731e+06	261.54
432	M220T298	5-Hydroxy-L-tryptophan	220.064	298.5	220.085	0.223722	C11H12N2O3	[M]+	Organoheterocyclic compounds	Indoles and derivatives	Tryptamines and derivatives	Nervous system; Development and regeneration; Amino acid metabolism; Chemical structure transformation maps; Global and overview maps	C00643	4350-09-8	HMDB0000472	BioDeepDB	2	742370	86455	304.35	2.53237e+06	428967	492.24	631416	219062	165.49	1.11062e+06	405366	172.84
433	M220T360	Pantothenic acid	220.118	360.2	219.111	0.0505834	C9H17NO5	[M+H]+	Organooxygen compounds	Alcohols and polyols	Polyols	Metabolism of cofactors and vitamins; Metabolism of other amino acids; Global and overview maps; Digestive system	C00864	79-83-4 / 20938-62-9 / 137-08-6	HMDB0000210	BioDeepDB	2	8.69483e+06	8.42211e+06	38.81	9.94454e+06	9.38953e+06	41.85	7.82863e+06	5.77589e+06	170.11	8.37227e+06	8.12162e+06	36.91
434	M220T694	Norspermidine	220.147	693.5	131.142	0.468659	C6H17N3	[M]-	Organic nitrogen compounds	Organonitrogen compounds	Amines	Amino acid metabolism; Global and overview maps	C03375	56-18-8	HMDB0011634	BioDeepDB	2	818649	645627	152.2	1.40356e+06	1.0333e+06	59.41	1.43706e+06	1.03153e+06	72.05	959068	770289	78.18
435	M221T322	beta-N-Acetylglucosamine	221.093	321.6	221.09	15.8304	C8H15NO6	[M]-	Organic oxygen compounds	Organooxygen compounds	Carbohydrates and carbohydrate conjugates		C03878	14131-68-1/7512-17-6	HMDB0000803	BioDeepDB	2	2.77704e+06	910490	399.75	1.06304e+06	842740	70.43	840229	706240	57.89	1.0506e+06	795150	86.96
436	M221T745	Dihydrozeatin	221.121	744.7	221.128	28.4911	C10H15N5O	[M]-	Organoheterocyclic compounds	Imidazopyrimidines	Purines and purine derivatives	Signal transduction; Global and overview maps; Metabolism of terpenoids and polyketides	C02029	23599-75-9	HMDB0012215	MoNA	2	5.47224e+07	3.95795e+07	97.57	5.58186e+07	4.21383e+07	64.92	3.96226e+07	3.71433e+07	51.83	6.08722e+07	3.9896e+07	98.79
437	M221T832	N-Acetyl-D-glucosamine	221.155	832	221.09	4.08	C8H15NO6	[M]-	Organic oxygen compounds	Organooxygen compounds	Carbohydrates and carbohydrate conjugates	Carbohydrate metabolism; Membrane transport; Global and overview maps	C00140	7512-17-6	HMDB0000215	BioDeepDB	2	1.27006e+06	745128	125.8	3.09006e+06	862807	211.92	2.5137e+06	1.12526e+06	172.56	1.84005e+06	1.17454e+06	124.68
438	M222T253	6-Acetyl-D-glucose	222.078	252.8	222.074	16.6611	C8H14O7	[M]-	Hydrocarbon derivatives	Carboxylic acids and derivatives	Alcohols and polyols		C02655			MetaDNA	2	2.5072e+06	2.15963e+06	72.55	5.04712e+06	5.08378e+06	66.11	5.35116e+06	5.69076e+06	45.91	2.0975e+06	1.74021e+06	105.57
439	M223T195	2-Benzylmalic acid	223.062	194.8	224.069	1.68564	C11H12O5	[M-H]-	NULL			Amino acid metabolism; Global and overview maps	C20653	16947-49-2		MetaDNA	2	135593	22951.3	471.51	233293	157721	143.83	218813	138232	119.12	64265.2	26000.5	189.59
440	M223T634	2-Acetamidofluorene	223.096	633.8	223.1	14.3436	C15H13NO	[M]+	NULL				C02778	53-96-3 / 27215-65-2		BioDeepDB	2	450652	305702	105.45	1.44804e+06	750918	151.58	825246	429950	145.82	368712	262481	99.03
441	M223T761	Thymidine	223.029	761.3	242.09	3.62114	C10H14N2O5	[M-H2O-H]-	Nucleosides, nucleotides, and analogues	Pyrimidine nucleosides	Pyrimidine 2'-deoxyribonucleosides	Global and overview maps; Nucleotide metabolism	C00214	50-89-5	HMDB0000273	BioDeepDB	2	5.08726e+08	9.24283e+07	311.22	5.49354e+08	7.61936e+07	156.65	1.62627e+08	7.98141e+07	215.93	6.14772e+08	6.56457e+07	399.47
442	M224T281	Cerulenin	224.127	281.4	223.121	2.21525	C12H17NO3	[M+H]+	Organoheterocyclic compounds	Epoxides	Oxirane carboxylic acids and derivatives		C12058	17397-89-6	HMDB0015168	BioDeepDB	2	5.66824e+07	2.32777e+07	178.32	1.29476e+08	9.84473e+07	94.72	3.64398e+07	2.63636e+07	131.78	6.20899e+07	2.54755e+07	202.27
443	M224T348	Hydroxykynurenine	224.127	348.4	224.08	5.05077	C10H12N2O4	[M]+	Organic oxygen compounds	Organooxygen compounds	Carbonyl compounds		C02794	484-78-6 / 2147-61-7	HMDB0000732	BioDeepDB	2	4.49462e+07	1.86856e+07	150.19	7.96744e+07	3.76063e+07	117.96	1.73287e+08	1.52172e+08	155.54	3.85843e+07	2.2379e+07	113.52
444	M224T773	Methyl jasmonate	223.988	773.3	224.141	0.938527	C13H20O3	[M]+	Lipids and lipid-like molecules	Fatty Acyls	Lineolic acids and derivatives	Lipid metabolism; Global and overview maps	C11512	1211-29-6 / 39924-52-2	HMDB0036583	BioDeepDB	2	1.75362e+08	7.59982e+07	172.86	2.32471e+08	3.26505e+07	154.26	3.1039e+07	1.57737e+07	178.16	2.79085e+08	1.21896e+08	185.31
445	M225T391	(2S)-Flavanone	225.087	391.5	224.084	18.1086	C15H12O2	[M+H]+	NULL				C02099	487-26-3		BioDeepDB	2	1.75964e+06	884600	489.76	1.04409e+06	1.06696e+06	72.41	919573	652245	123.82	732519	608249	112.83
446	M226T462	Isochorismate	226.071	462.1	226.048	10.51	C10H10O6	[M-H2O+NH4]+	NULL			Chemical structure transformation maps; Metabolism of cofactors and vitamins; Global and overview maps; Metabolism of terpenoids and polyketides	C00885	22642-82-6		BioDeepDB	2	1.24366e+07	1.66011e+06	252.11	9.49849e+06	2.73434e+06	190.12	2.29342e+07	8.97294e+06	160.32	1.57756e+07	5.24337e+06	204.8
447	M226T505	L-Glutamic acid 5-phosphate	226.018	504.9	227.019	25.1137	C5H10NO7P	[M-H]-	Hydrocarbon derivatives	Carboxylic acids and derivatives	Amines	Amino acid metabolism; Biosynthesis of other secondary metabolites; Global and overview maps	C03287	13254-53-0	HMDB0001228	MetaDNA	2	8.80855e+07	3.55201e+07	233.05	9.07174e+06	1.53208e+06	202.44	1.62101e+07	492560	586.91	1.8129e+07	1.04422e+06	591.1
448	M226T694	Porphobilinogen	226.18	694	226.095	1.24218	C10H14N2O4	[M]+	Organic nitrogen compounds	Organonitrogen compounds	Amines	Metabolism of cofactors and vitamins; Global and overview maps	C00931	487-90-1	HMDB0000245	BioDeepDB	2	6.44476e+07	52745018	70.84	6.57211e+07	4.9311e+07	147.66	4.15628e+07	3.34886e+07	46.8	6.28964e+07	5.30601e+07	54.85
449	M227T442	Biotin	227.081	442	244.088	2.79195	C10H16N2O3S	[M+H-H2O]+	Organoheterocyclic compounds	Biotin and derivatives		Metabolism of cofactors and vitamins; Global and overview maps; Membrane transport; Digestive system	C00120	58-85-5	HMDB0000030	BioDeepDB	2	1.4945e+06	192196	466.56	1.17901e+06	935828	95.49	616185	360269	123.05	413385	176985	157.4
450	M227T596	Genipin	227.091	596	226.084	0.440351	C11H14O5	[M+H]+	Lipids and lipid-like molecules	Prenol lipids	Monoterpenoids		C09780	6902-77-8	HMDB0035830	BioDeepDB	2	1.6739e+06	1.14912e+06	107.78	1.41364e+06	1.11812e+06	92.3	689857	487325	86.37	1.43681e+06	1.08386e+06	92.99
451	M228T748	Deoxyuridine	228.195	748.5	228.075	1.33364	C9H12N2O5	[M]+	Nucleosides, nucleotides, and analogues	Pyrimidine nucleosides	Pyrimidine 2'-deoxyribonucleosides	Membrane transport; Global and overview maps; Nucleotide metabolism	C00526	951-78-0	HMDB0000012	BioDeepDB	2	4.75841e+08	4.91815e+08	23.71	3.7814e+08	3.6306e+08	41.58	3.55667e+08	3.05403e+08	33.05	5.14819e+08	5.16644e+08	24.21
452	M229T749	Myristic acid	229.18	748.7	228.209	1.78562	C14H28O2	[M+H]+	Lipids and lipid-like molecules	Fatty Acyls	Fatty acids and conjugates	Lipid metabolism; Global and overview maps	C06424	544-63-8	HMDB0000806	BioDeepDB	2	7.26462e+06	7.44325e+06	30.44	8.31918e+06	7.94067e+06	49.47	8.54234e+06	6.32159e+06	76.92	7.69153e+06	7.83941e+06	27.11
453	M230T101_2	Ergothioneine	230.101	100.7	230.096	21.295	C9H16N3O2S	[M]+	Organic acids and derivatives	Carboxylic acids and derivatives	Amino acids, peptides, and analogues	Amino acid metabolism; Global and overview maps	C05570	497-30-3 / 58511-63-0	HMDB0003045	BioDeepDB	2	2.08871e+06	829515	243.68	1.77226e+06	1.05014e+06	181.33	4.96825e+06	822543	375.42	3.23389e+06	853207	448.09
454	M230T362	Propyphenazon	230.14	361.6	230.305	8.31325	C14H18N2O	[M]+	NULL	Therapeutics/Prescription Drugs; Sports Doping Drugs			D01380	479-92-5		mzCloud	2	2.20415e+07	1.93029e+07	39.63	1.69064e+07	1.71327e+07	44.26	1.7097e+07	1.62866e+07	20.01	3.88928e+07	2.0595e+07	297.1
455	M230T375_2	Xylulose 5-phosphate	230.013	374.8	230.019	26.0848	C5H11O8P	[M]-	Hydrocarbon derivatives	Organic oxides	Alcohols and polyols	Carbohydrate metabolism; Energy metabolism; Global and overview maps; Endocrine system	C00231	4212-65-1/60802-29-1/105931-44-0	HMDB0000868	MetaDNA	2	6.00982e+06	3.15463e+06	131.48	1.23547e+06	186104	197.23	314672	29092.9	276.31	786885	143844	225.92
456	M230T442	D-Ribulose 5-phosphate	230.013	442.3	230.019	25.65	C5H11O8P	[M]-	Hydrocarbon derivatives	Organic oxides	Alcohols and polyols	Metabolism of cofactors and vitamins; Carbohydrate metabolism; Glycan biosynthesis and metabolism; Energy metabolism; Global and overview maps	C00199	4151-19-3/551-85-9	HMDB0000618	MetaDNA	2	3.65362e+07	2.64297e+07	94.42	6.63154e+06	1.18521e+06	184.06	6.32815e+07	563987	752.88	1.65674e+07	924132	631.45
457	M230T518	Dodecanedioic acid	230.148	518.4	230.152	15.2076	C12H22O4	[M]-	Lipids and lipid-like molecules	Fatty Acyls	Fatty acids and conjugates		C02678	693-23-2	HMDB0000623	BioDeepDB	2	662292	455759	137.29	1.20158e+06	476049	191.63	745542	564620	101.64	1.06323e+06	388275	336.91
458	M231T585	Xylitol 5-phosphate	231.034	585.2	232.035	29.3298	C5H13O8P	[M-H]-	Hydrocarbon derivatives	Organic oxides	Alcohols and polyols		C02895			MetaDNA	2	3.5133e+06	1.17461e+06	200.05	3.37024e+06	662482	218.45	4.10972e+06	520546	173.28	2.22442e+06	570683	185.2
459	M232T223	N2-Succinyl-L-glutamic acid 5-semialdehyde	232.082	223.1	231.074	0.103412	C9H13NO6	[M+H]+	Organic acids and derivatives	Carboxylic acids and derivatives	Amino acids, peptides, and analogues	Amino acid metabolism; Global and overview maps	C05932		HMDB0001180	BioDeepDB	2	4.9438e+06	1.55152e+06	135.75	2.3832e+07	1.28593e+07	175.75	1.51115e+09	1.76708e+07	724.61	3.59096e+06	1.55489e+06	164.64
460	M232T331	3-Bromo-4,5-dihydroxybenzoate	231.932	330.9	231.937	21.1264	C7H5BrO4	[M]-	NULL				C21853			MetaDNA	2	5.16307e+07	1.68768e+07	455.08	5.38645e+07	1.16158e+07	191.31	2.80227e+07	1.06723e+07	135.73	4.01111e+07	2.18076e+07	192.1
461	M232T370	Butyryl-L-carnitine	232.154	370	231.147	0.00341129	C11H21NO4	[M+H]+	NULL				C02862	25576-40-3	HMDB02013	BioDeepDB	2	4.99356e+07	4.1295e+07	69.04	4.49596e+07	2.76553e+07	136.41	1.34267e+07	1.0861e+07	61.3	2.72711e+07	2.51017e+07	58.83
462	M232T451	N2-Succinyl-L-ornithine	232.117	451.5	232.106	0.952947	C9H16N2O5	[M]+	Organic acids and derivatives	Carboxylic acids and derivatives	Amino acids, peptides, and analogues	Amino acid metabolism; Global and overview maps	C03415	899816-95-6	HMDB0001199	BioDeepDB	2	3.04456e+06	315372	821.7	1.93994e+07	1.08291e+06	476.06	4.46131e+06	2117445	105.84	1.59048e+07	559298	554.66
463	M232T489	Pyridoxine 5'-phosphate	232.027	489.2	249.04	23.557	C8H12NO6P	[M+H-H2O]+	Hydrocarbon derivatives	Azacyclic compounds	Alcohols and polyols	Metabolism of cofactors and vitamins; Global and overview maps	C00627	447-05-2	HMDB0001319	MetaDNA	2	2.18085e+06	1.48056e+06	114.7	709041	294753	172.86	318716	256509	122.93	366083	54803.7	164.41
464	M233T489	Deoxyinosine	233.067	489.1	252.086	0.471966	C10H12N4O4	[M-H2O-H]-	Nucleosides, nucleotides, and analogues	Purine nucleosides	Purine 2'-deoxyribonucleosides	Membrane transport; Global and overview maps; Nucleotide metabolism	C05512	890-38-0	HMDB0000071	BioDeepDB	2	639602	325931	164.26	796359	453770	159.54	719797	319263	186.83	887947	558775	115.83
465	M234T215	Muramic acid	234.097	214.6	251.101	17.6593	C9H17NO7	[M+H-H2O]+	Organic oxygen compounds	Organooxygen compounds	Carbohydrates and carbohydrate conjugates		C06470	1114-41-6/484-57-1	HMDB0003254	MoNA	2	2.66638e+06	1.64899e+06	155.43	3.91371e+06	4.26593e+06	78.43	8.4353e+06	8.02348e+06	52.88	3.41624e+06	1.08572e+06	531.47
466	M235T101	N-[(2S)-2-Amino-2-carboxyethyl]-L-glutamate	235.093	100.9	234.085	0.527452	C8H14N2O6	[M+H]+	NULL			Biosynthesis of other secondary metabolites; Global and overview maps	C21559			MetaDNA	2	1.01891e+07	9.61667e+06	47.73	2.73112e+07	1.44808e+07	434.82	2.44844e+07	2.44345e+07	47.39	1.87993e+07	7.73304e+06	452.25
467	M235T354	L-Formylkynurenine	235.073	354.3	236.08	2.02491	C11H12N2O4	[M-H]-	Benzenoids	Benzene and substituted derivatives	Amines	Amino acid metabolism; Global and overview maps	C02700	1022-31-7	HMDB0060485	MetaDNA	2	172507	87463.3	144.08	222937	26534.5	190.07	626129	704306	55.32	135878	38349.9	175.77
468	M235T480	Lidocaine	235.18	479.7	234.173	0.748362	C14H22N2O	[M+H]+	Benzenoids	Benzene and substituted derivatives	Xylenes	Xenobiotics biodegradation and metabolism	C07073	137-58-6	HMDB0014426	BioDeepDB	2	500149	86286.7	178.3	4.22689e+06	54979	287.21	9.33794e+06	1.59818e+06	267.11	877171	249443	260.99
469	M237T618	Midodrine	237.123	617.9	254.127	17.0122	C12H18N2O4	[M+H-H2O]+	Benzenoids	Benzene and substituted derivatives	Methoxybenzenes		C07890	133163-28-7/42794-76-3/3092-17-9	HMDB0014356	BioDeepDB	2	875410	718348	70.86	891119	826293	68.95	792894	606772	80.8	1.07845e+06	927064	66.34
470	M237T676	cis-4,5-Dihydroxy-4,5-dihydropyrene	237.112	676.3	236.084	0.937058	C16H12O2	[M+H]+	NULL			Xenobiotics biodegradation and metabolism; Global and overview maps	C18249			BioDeepDB	2	8.11353e+06	3940102	157.04	6.49842e+06	4.53873e+06	103.24	2.74233e+06	1.46524e+06	153.32	7.34886e+06	5.21697e+06	123.57
471	M238T329	Sepiapterin	238.093	329.1	237.086	0.319202	C9H11N5O3	[M+H]+	Organoheterocyclic compounds	Pteridines and derivatives	Pterins and derivatives	Metabolism of cofactors and vitamins; Global and overview maps	C00835	17094-01-8	HMDB0000238	BioDeepDB	2	528303	259409	175.74	1.03127e+06	670723	131.94	2.03481e+06	488355	474.9	369960	212419	132.29
472	M239T490	Dinoseb	239.067	490	240.075	1.35527	C10H12N2O5	[M-H]-	Benzenoids	Phenols	Nitrophenols		C14302	88-85-7	HMDB0032559	MoNA	2	1.40892e+06	733420	142.41	1.9019e+06	555282	167.15	1.16089e+06	648918	125.55	762181	526920	101.6
473	M239T568	6-Phosphonoglucono-D-lactone	239.002	567.8	258.014	28.4106	C6H11O9P	[M-H2O-H]-	Hydrocarbon derivatives	Carboxylic acids and derivatives	Alcohols and polyols	Carbohydrate metabolism; Global and overview maps	C01236	2641-81-8	HMDB0001127	MetaDNA	2	2.78127e+06	401286	265.04	1.39063e+06	825261	105.33	1.33311e+06	447365	162.79	3.94164e+06	1.72888e+06	304.62
474	M240T357	Anserine	240.18	356.7	240.122	2.37004	C10H16N4O3	[M]+	Organic acids and derivatives	Peptidomimetics	Hybrid peptides	Amino acid metabolism; Metabolism of other amino acids; Global and overview maps	C01262	584-85-0	HMDB0000194	BioDeepDB	2	1.09515e+08	6.84701e+07	116.62	1.17794e+08	1.1977e+08	39.88	8.67533e+07	8.63611e+07	62.3	1.8701e+08	6.91328e+07	241.74
475	M241T408	Thiopental	241.109	408.2	242.109	29.3478	C11H18N2O2S	[M-H]-	Organoheterocyclic compounds	Diazines	Pyrimidines and pyrimidine derivatives	Target-based classification: Ion channels	C07521	76-75-5	HMDB0014737	BioDeepDB	2	161081	85691.8	146.51	110047	100921	112.81	63777.2	27313.1	120.14	196953	103670	219.49
476	M241T434	5-Methyl-2'-deoxycytidine	241.109	434.3	241.106	9.53927	C10H15N3O4	[M]-	Nucleosides, nucleotides, and analogues	Pyrimidine nucleosides	Pyrimidine 2'-deoxyribonucleosides		C03592	838-07-3	HMDB0002224	mzCloud	2	271387	79955.7	575.52	80509.6	51083.8	294.21	59612	43456.5	151.7	122305	76736.3	107.85
477	M241T770	Equol	241.181	769.7	242.094	9.00435	C15H14O3	[M-H]-	Phenylpropanoids and polyketides	Isoflavonoids	Isoflavans		C14131	531-95-3	HMDB0002209	BioDeepDB	2	3.85632e+07	1.20743e+07	202.42	1.47919e+08	1.99179e+07	213.56	4.57404e+07	1.16752e+07	345.7	9.6586e+07	1.92188e+07	175.49
478	M241T835	Pentadecanoic acid	241.218	835.2	242.225	1.97332	C15H30O2	[M-H]-	Lipids and lipid-like molecules	Fatty Acyls	Fatty acids and conjugates		C16537	1002-84-2	HMDB0000826	MoNA	2	4.42177e+07	1.4235e+07	202.43	1.22355e+08	1.96502e+07	156.18	1.12296e+08	2.58191e+07	206.97	5.24121e+07	1.69309e+07	175.31
479	M241T92	L-Cystine	241.031	92.3	240.024	1.55997	C6H12N2O4S2	[M+H]+	Organic acids and derivatives	Carboxylic acids and derivatives	Amino acids, peptides, and analogues	Membrane transport; Cell growth and death; Digestive system; Amino acid metabolism; Global and overview maps	C00491	56-89-3	HMDB0000192	BioDeepDB	2	1.97965e+07	1.79477e+07	55.22	1.49602e+07	1.27269e+07	71.6	9.3498e+06	8.51556e+06	49.04	1.54994e+07	1.37714e+07	73.72
480	M242T274	Linatine	242.113	273.6	259.117	16.2486	C10H17N3O5	[M+H-H2O]+	Organic acids and derivatives	Carboxylic acids and derivatives	Amino acids, peptides, and analogues	Amino acid metabolism; Global and overview maps	C05939	10139-06-7	HMDB0038516	BioDeepDB	2	7.30711e+06	3.5617e+06	133.1	1.97828e+07	1.09842e+07	179.29	1.55757e+07	8.61656e+06	122.93	1.01488e+07	4.46609e+06	151.62
481	M242T761	1-Hexadecanol	242.056	761.3	242.261	2.80538	C16H34O	[M]-	Lipids and lipid-like molecules	Fatty Acyls	Fatty alcohols	Lipid metabolism	C00823	36653-82-4	HMDB0003424	BioDeepDB	2	2.56308e+07	2.5883e+06	816.57	3.07554e+06	1.90029e+06	127.63	3.77602e+06	3.19284e+06	66.62	3.71513e+06	2.07535e+06	198
482	M242T89	Cytidine	242.08	89.2	243.085	5.68411	C9H13N3O5	[M-H]-	Hydrocarbon derivatives	Azacyclic compounds	Alcohols and polyols	Membrane transport; Global and overview maps; Nucleotide metabolism	C00475	65-46-3		MetaDNA	2	1.61365e+08	1.57073e+07	189.75	1.31914e+08	1.45045e+07	246.39	1.23278e+07	1.02609e+07	76.97	170975785	2.00196e+07	305.4
483	M243T104	Pseudouridine	243.062	103.6	244.07	0.164139	C9H12N2O6	[M-H]-	Nucleosides, nucleotides, and analogues	Nucleoside and nucleotide analogues		Global and overview maps; Nucleotide metabolism	C02067	1445-07-4	HMDB0000767	MoNA	2	2.30533e+07	1.26744e+07	175.24	1.62109e+07	1.07944e+07	96.51	1.25148e+07	9.38153e+06	111.97	2.06378e+07	9.56935e+06	214.36
484	M243T183	Uridine	243.062	183.3	244.07	1.13551	C9H12N2O6	[M-H]-	Nucleosides, nucleotides, and analogues	Pyrimidine nucleosides		Membrane transport; Global and overview maps; Nucleotide metabolism	C00299	58-96-8	HMDB0000296	BioDeepDB	2	1.41649e+08	3.51592e+07	240.49	6.23258e+08	4.80589e+07	169.08	1.0431e+08	3.71601e+07	312.46	2.39223e+08	3.4011e+07	284.28
485	M243T571	Lumichrome	243.088	570.7	242.08	0.724019	C12H10N4O2	[M+H]+	NULL			Metabolism of cofactors and vitamins	C01727	1086-80-2		BioDeepDB	2	1.08201e+06	679360	149.48	1.04259e+06	815093	125.59	690327	537522	77.77	963321	767447	77.02
486	M244T680	N1-Acetylspermine	244.227	680	244.226	3.27564	C12H28N4O	[M]+	Organic acids and derivatives	Carboxylic acids and derivatives	Carboxylic acid derivatives		C02567	25593-72-0	HMDB0001186	MoNA	2	631315	604162	69.5	1.08144e+06	1.05533e+06	50.71	825270	671693	56.87	1.11123e+06	657573	417.01
487	M244T98	Ribavirin	244.079	98.3	244.081	0.0758743	C8H12N4O5	[M]+	NULL				C07234	36791-04-5		BioDeepDB	2	9.30678e+06	7.6585e+06	52.99	1.46134e+07	7.64814e+06	134.27	5.83508e+06	5.5304e+06	31.38	9.93852e+06	6.88947e+06	96.39
488	M245T319	beta-Alanyl-L-arginine	245.15	319.2	245.149	0.430339	C9H19N5O3	[M]+	Organic acids and derivatives	Peptidomimetics	Hybrid peptides	Metabolism of other amino acids; Global and overview maps	C05340		HMDB0060441	BioDeepDB	2	4.69169e+06	2.50824e+06	169.07	2.54599e+06	1.99424e+06	82.26	2.60466e+06	1.68855e+06	124.3	3.01933e+06	1.97829e+06	140.53
489	M246T69	N-Succinyl-L-glutamate	246.062	68.8	247.069	1.12167	C9H13NO7	[M-H]-	Hydrocarbon derivatives	Carboxylic acids and derivatives	Amino acids, peptides, and analogues	Amino acid metabolism; Global and overview maps	C05931	33981-72-5		MetaDNA	2	820505	431587	290.83	2.69598e+06	2.08264e+06	125.39	7.68891e+06	1.16359e+06	216.64	647774	342013	278.71
490	M247T394	N-Acetyl-D-tryptophan	247.129	394.5	246.1	1.16018	C13H14N2O3	[M+H]+	NULL				C03137	2280-01-5		BioDeepDB	2	4.5374e+06	3.41658e+06	89.8	3.80159e+06	3.40849e+06	71.82	3.15474e+06	2.59447e+06	89.77	4.05049e+06	3.66701e+06	74.08
491	M247T398	Pyridoxal phosphate	247.029	397.8	247.025	14.1684	C8H10NO6P	[M]-	NULL			Metabolism of cofactors and vitamins; Global and overview maps; Digestive system	C00018	853645-22-4	HMDB0001491	BioDeepDB	2	252658	55780.1	196.17	356092	160421	148.25	445135	227036	129.87	418114	155419	218.77
492	M247T431	Lenticin	247.144	430.7	246.137	1.52138	C14H18N2O2	[M+H]+	Organic acids and derivatives	Carboxylic acids and derivatives	Amino acids, peptides, and analogues		C09213	487-58-1	HMDB0061115	MoNA	2	5.03527e+07	2.84314e+07	121.76	8.08366e+07	6.0282e+07	101.58	8.02042e+08	1.26715e+08	311.12	1.01893e+08	7.37415e+07	93.19
493	M247T546	Pyridoxamine 5'-phosphate	247.045	545.9	248.056	15.8837	C8H13N2O5P	[M-H]-	Organoheterocyclic compounds	Pyridines and derivatives	Pyridoxamines	Metabolism of cofactors and vitamins; Global and overview maps; Digestive system	C00647	529-96-4	HMDB0001555	MoNA	2	1.04207e+06	90966	834.43	366413	63051.1	246.69	335292	96430.8	167.99	385674	66784.9	227.75
494	M247T709	alpha-Santonin	247.133	709.5	246.126	0.0971137	C15H18O3	[M+H]+	NULL				C02206	481-06-1		BioDeepDB	2	703354	500533	136.77	846616	640410	122.74	1.32928e+06	798339	120.71	952097	679994	94.17
495	M247T98	D-Octopine	247.14	98	246.133	0.00501106	C9H18N4O4	[M+H]+	NULL			Amino acid metabolism; Membrane transport	C04137	34522-32-2		BioDeepDB	2	1.30222e+07	1.16692e+07	74.96	2.94562e+07	2.84746e+07	76.87	8.1588e+07	3.99304e+07	251.55	1.21933e+07	9.10903e+06	87.54
496	M249T158	Heptenophos	249.008	158.2	250.016	4.80778	C9H12ClO4P	[M-H]-	Organophosphorus compounds	Organic phosphoric acids and derivatives	Phosphate esters		C18660	23560-59-0	HMDB0031793	MoNA	2	1.28528e+06	1.12503e+06	62.5	2.19381e+06	894326	324.52	479719	214736	245.65	1.00291e+06	716891	128.39
497	M249T473	6-Hydroxymelatonin	249.117	473	248.116	26.7987	C13H16N2O3	[M+H]+	Organoheterocyclic compounds	Indoles and derivatives	Hydroxyindoles	Amino acid metabolism	C05643	2208-41-5	HMDB0004081	BioDeepDB	2	2.03648e+06	1.71285e+06	107.09	690352	123527	386.71	2.41693e+06	2.09481e+06	69.71	2.60476e+06	1.7292e+06	157.67
498	M249T767	Gemfibrozil	249.15	766.6	250.157	1.50913	C15H22O3	[M-H]-	Benzenoids	Phenol ethers			C07020	25812-30-0	HMDB0015371	BioDeepDB	2	1.65534e+07	9.53698e+06	125.71	7.1467e+06	2.88597e+06	263.18	1.33992e+07	1.02816e+07	76.44	2.08741e+07	9.90792e+06	146.81
499	M249T89	gamma-Glutamylcysteine	248.96	88.5	250.062	1.23987	C8H14N2O5S	[M-H]-	Organic acids and derivatives	Carboxylic acids and derivatives	Amino acids, peptides, and analogues	Cell growth and death; Metabolism of other amino acids; Global and overview maps	C00669	636-58-8	HMDB0001049	BioDeepDB	2	9.61398e+09	3.83835e+08	285.23	3.83912e+08	3.81491e+08	19.1	5.59268e+08	4.33742e+08	176.13	1.11381e+10	4.05649e+08	255.16
500	M250T749	Alprenolol	250.178	749.1	249.173	10.2127	C15H23NO2	[M+H]+	NULL	Therapeutics/Prescription Drugs			D07156			mzCloud	2	2.00344e+07	1.99329e+07	39.82	2.19193e+07	1.25574e+07	135.37	2.48249e+07	1.36341e+07	103.62	2.62247e+07	1.94681e+07	143.45
501	M251T296	Cimetidine	251.114	295.8	252.116	22.2051	C10H16N6S	[M-H]-	Organoheterocyclic compounds	Azoles	Imidazoles		C06952	51481-61-9	HMDB0014644	BioDeepDB	2	2.70345e+06	2.24316e+06	69.6	3.19705e+07	1.02792e+07	250.75	3.9468e+06	2.61008e+06	162.54	4.46237e+06	2.57127e+06	144.7
502	M251T513	Deoxyadenosine	251.129	513.2	251.102	2.92763	C10H13N5O3	[M]-	Nucleosides, nucleotides, and analogues	Purine nucleosides	Purine 2'-deoxyribonucleosides	Membrane transport; Global and overview maps; Nucleotide metabolism	C00559	958-09-8	HMDB0000101	BioDeepDB	2	4.52899e+06	3.83149e+06	64.84	3.59447e+06	2.47887e+06	113.54	1.71465e+06	1.19616e+06	104.26	3.73756e+06	2.42986e+06	95.67
503	M252T434	N-Acetyl-L-tyrosine	252.123	433.8	251.116	1.1899	C13H17NO4	[M+H]+	Organic acids and derivatives	Carboxylic acids and derivatives	Amino acids, peptides, and analogues		C01657	537-55-3/840-97-1	HMDB0000866	BioDeepDB	2	1.32167e+06	1.17833e+06	74.41	1.411e+06	890571	319.81	678249	587226	48.74	1.56251e+06	1.26508e+06	120.14
504	M252T74	Neopterin	251.868	74.1	253.081	3.28078	C9H11N5O4	[M-H]-	Organoheterocyclic compounds	Pteridines and derivatives	Pterins and derivatives	Metabolism of cofactors and vitamins	C05926	2009-64-5	HMDB0000845	BioDeepDB	2	2.34079e+06	711517	211.87	692956	213377	227.15	532404	133229	144.05	3.97242e+06	562278	497.91
505	M253T102	Galactosylglycerol	253.094	102.5	254.1	2.27584	C9H18O8	[M-H]-	Hydrocarbon derivatives	Glycerolipids	Alcohols and polyols	Carbohydrate metabolism; Lipid metabolism	C05401	16232-91-0	HMDB0006790	MetaDNA	2	2.39527e+06	1.85472e+06	102.48	3.52201e+06	2.39293e+06	93.68	1.80384e+06	1.67433e+06	39.97	3.76577e+06	2.05655e+06	223.22
506	M253T300	Arbutin	253.072	300	272.09	3.91193	C12H16O7	[M-H2O-H]-	Organic oxygen compounds	Organooxygen compounds	Carbohydrates and carbohydrate conjugates	Carbohydrate metabolism; Membrane transport	C06186	497-76-7	HMDB0029943	MoNA	2	584358	188892	156.94	1.72664e+06	659679	137.45	599695	236019	140.08	1.24992e+06	242910	636.21
507	M253T580	Sotalol	253.108	580.3	272.12	28.8019	C12H20N2O3S	[M-H2O-H]-	Benzenoids	Benzene and substituted derivatives	Sulfanilides		C07309	3930-20-9	HMDB0014632	MoNA	2	1.19979e+07	4.84465e+06	229.75	4.68412e+06	2.42573e+06	145.89	3.13383e+06	2.1548e+06	111.68	6.90458e+06	4.08261e+06	185.99
508	M253T621	Trinexapac-ethyl	253.107	621	252.1	0.300268	C13H16O5	[M+H]+	NULL	Pesticides/Herbicides			C18541	95266-40-3		mzCloud	2	1.66027e+06	814049	194.53	813997	462424	140.07	1.1038e+06	610544	145.05	3.41469e+06	1.51884e+06	192.49
509	M253T654	Ketoprofen	253.094	653.7	254.094	26.3776	C16H14O3	[M-H]-	Benzenoids	Benzene and substituted derivatives	Benzophenones		C01716	22071-15-4	HMDB0015144	BioDeepDB	2	2.12893e+06	556374	353.7	897928	627910	110.84	737613	633775	121.57	1.63972e+06	582338	148.26
510	M253T673	Nicotinamide riboside	253.083	673.1	255.098	1.18538	C11H15N2O5	[M-H]-	Organic oxygen compounds	Organooxygen compounds	Carbohydrates and carbohydrate conjugates	Metabolism of cofactors and vitamins; Global and overview maps; Aging	C03150	1341-23-7	HMDB0000855	BioDeepDB	2	6.33426e+07	893261	1136.84	1.37321e+07	1.28929e+06	342.38	4.22733e+06	1.78845e+06	193.84	7.89308e+06	1.92905e+06	203.52
511	M253T811	Palmitoleic acid	253.218	811.4	254.225	2.27472	C16H30O2	[M-H]-	Lipids and lipid-like molecules	Fatty Acyls	Fatty acids and conjugates	Lipid metabolism	C08362	373-49-9	HMDB0003229	MoNA	2	3.68239e+06	1466283	148.95	3.39317e+07	1.39091e+07	150.54	8.57374e+06	1.33038e+06	202.79	6.3558e+06	2.4526e+06	254.7
512	M254T347	10-Hydroxycarbazepine	254.102	347.2	254.106	12.9869	C15H14N2O2	[M]+	Organoheterocyclic compounds	Benzazepines	Dibenzazepines	Chronology: Nervous system agents; Xenobiotics biodegradation and metabolism	C07493	29331-92-8	HMDB0060676	BioDeepDB	2	3.82201e+06	1.19507e+06	457.28	5.90731e+06	1.19405e+06	270.63	3.73534e+06	3.15711e+06	91.22	896464	287571	159.13
513	M254T495	7,8-Dihydroneopterin	254.09	494.6	255.097	3.84115	C9H13N5O4	[M-H]-	Organoheterocyclic compounds	Pteridines and derivatives	Pterins and derivatives	Metabolism of cofactors and vitamins; Global and overview maps	C04874	1218-98-0	HMDB0002275	BioDeepDB	2	141064	30712.9	227.54	288090	100669	222.27	182852	67604.2	206.56	1.43496e+06	42594.1	978.32
514	M254T558	Dyphylline	254.102	558.3	254.101	0.549703	C10H14N4O4	[M]+	Organoheterocyclic compounds	Imidazopyrimidines	Purines and purine derivatives		C07819	479-18-5	HMDB0014789	BioDeepDB	2	2.59449e+06	280009	325.71	2.99386e+06	334217	399.09	6514873	2.62371e+06	176.5	1.04611e+07	411298	957.4
515	M255T766_1	Isoliquiritigenin	255.073	766.4	256.074	24.6048	C15H12O4	[M-H]-	Phenylpropanoids and polyketides	Linear 1,3-diarylpropanoids	Chalcones and dihydrochalcones	Chemical structure transformation maps; Biosynthesis of other secondary metabolites; Global and overview maps	C08650	961-29-5	HMDB0037316	BioDeepDB	2	2.08575e+07	8.50507e+06	202.56	7.80983e+07	2.03285e+07	180.65	2.58836e+07	9.17804e+06	169.36	2.05248e+07	1.05929e+07	199.63
516	M255T797	Palmitic acid	255.233	797.5	256.24	0.0135829	C16H32O2	[M-H]-	Lipids and lipid-like molecules	Fatty Acyls	Fatty acids and conjugates	Lipid metabolism; Chemical structure transformation maps; Global and overview maps	C00249	57-10-3	HMDB0000220	BioDeepDB	2	2.11513e+07	8.15377e+06	376.82	2.63853e+07	2.64303e+06	182.76	9.18718e+06	5.202e+06	122.05	1.45125e+07	8.08679e+06	140.77
517	M256T432	Nicotinate D-ribonucleoside	256.081	431.7	256.082	0.0176028	C11H14NO6	[M]+	Organic oxygen compounds	Organooxygen compounds	Carbohydrates and carbohydrate conjugates	Metabolism of cofactors and vitamins; Global and overview maps	C05841		HMDB0006809	BioDeepDB	2	7.79965e+06	1.15935e+06	293.29	6.51973e+06	2.23074e+06	181.13	1.14149e+07	4.48401e+06	182.4	1.36042e+07	2.28059e+06	533.34
518	M256T667	(S)-Pinocembrin	256.074	666.6	256.074	1.95256	C15H12O4	[M]-	Phenylpropanoids and polyketides	Flavonoids	Flavans	Biosynthesis of other secondary metabolites	C09827	480-39-7	HMDB0030808	MoNA	2	6.04089e+06	4.56039e+06	101.93	6.96994e+06	5.32708e+06	97.71	8.13994e+06	6.47989e+06	93.36	6.59285e+06	2.05571e+06	509.69
519	M258T368	Glucosamine 6-phosphate	258.045	368.4	259.046	24.3214	C6H14NO8P	[M-H]-	Organic oxygen compounds	Organooxygen compounds	Carbohydrates and carbohydrate conjugates	Endocrine and metabolic disease; Membrane transport; Carbohydrate metabolism; Amino acid metabolism; Global and overview maps	C00352	3616-42-0	HMDB0001254	BioDeepDB	2	1.58672e+06	490328	184.17	872029	309123	165.84	436016	117581	189.27	965179	287871	373.94
520	M258T87	Glycerophosphocholine	258.109	87.4	258.111	1.36212	C8H21NO6P	[M]+	Lipids and lipid-like molecules	Glycerophospholipids	Glycerophosphocholines	Lipid metabolism; Cancer: overview	C00670	28319-77-9	HMDB0000086	BioDeepDB	2	1.29609e+09	6.51811e+08	113.53	5.29414e+09	7.71041e+08	745.38	2.37888e+09	6.06477e+08	174.09	1.36927e+09	6.92743e+08	109.07
521	M259T365	D-Allulose 6-phosphate	259.019	365.4	260.03	15.1493	C6H13O9P	[M-H]-	Hydrocarbon derivatives	Organic oxides	Alcohols and polyols	Carbohydrate metabolism; Global and overview maps	C18096			MetaDNA	2	1.58714e+06	430801	201.97	2.56753e+06	568429	290.2	1.98484e+06	954202	335.06	4.75595e+06	560012	651.41
522	M259T484	Primaquine	259.165	483.8	259.168	13.8908	C15H21N3O	[M]+	Organoheterocyclic compounds	Quinolines and derivatives	Aminoquinolines and derivatives		C07627	90-34-6	HMDB0015219	MoNA	2	4.48709e+06	408892	220.42	6.23425e+06	5.53357e+06	92.21	1.41289e+07	1.1548e+07	103.09	3.92443e+06	1.03723e+06	145.17
523	M259T577	Beta-D-Glucose 6-phosphate	259.029	576.7	260.03	23.4574	C6H13O9P	[M-H]-	Hydrocarbon derivatives	Organic oxides	Alcohols and polyols	Carbohydrate metabolism; Signal transduction; Global and overview maps; Endocrine system	C01172		HMDB0003498	MetaDNA	2	1.72824e+06	122547	605.56	473834	91244.1	280.28	204841	44838.9	213.21	1.23859e+06	54478.3	521.15
524	M259T74	Glucose 6-phosphate	259.022	73.8	260.03	0.550246	C6H13O9P	[M-H]-	Organic oxygen compounds	Organooxygen compounds	Carbohydrates and carbohydrate conjugates	Endocrine and metabolic disease; Membrane transport; Cancer: overview; Signal transduction; Endocrine system; Carbohydrate metabolism; Biosynthesis of other secondary metabolites; Chemical structure transformation maps; Global and overview maps	C00092	56-73-5	HMDB0001401	mzCloud	2	3.40353e+06	1.25769e+06	295.1	1.70802e+06	1.23492e+06	194.6	1.65154e+06	1.57534e+06	40.58	1.77444e+06	965258	197.6
525	M260T353	Galactose 1-phosphate	260.024	352.6	260.03	23.0743	C6H13O9P	[M]-	Hydrocarbon derivatives	Organic oxides	Alcohols and polyols	Endocrine system; Carbohydrate metabolism; Lipid metabolism; Biosynthesis of other secondary metabolites; Metabolism of terpenoids and polyketides; Glycan biosynthesis and metabolism; Chemical structure transformation maps; Global and overview maps	C00103	2255-14-3/59-56-3	HMDB0000645	MetaDNA	2	696191	52805.4	674.71	468025	124228	194.23	446995	181823	244.08	1.09239e+06	20160.1	591.61
526	M262T247	Mannitol 1-phosphate	262.038	246.9	262.045	29.0026	C6H15O9P	[M]+	Hydrocarbon derivatives	Organic oxides	Alcohols and polyols	Carbohydrate metabolism; Membrane transport; Global and overview maps	C00644	15806-48-1	HMDB0001530	MetaDNA	2	2.98572e+07	1.64155e+07	154.96	1.40942e+07	7.64354e+06	273.54	5.06288e+06	3.25681e+06	131.57	2.16749e+07	1.19863e+07	134.16
527	M263T569	(S)-Abscisic acid	263.129	568.6	264.136	1.42896	C15H20O4	[M-H]-	Lipids and lipid-like molecules	Prenol lipids	Sesquiterpenoids	Chemical structure transformation maps; Signal transduction; Global and overview maps; Metabolism of terpenoids and polyketides	C06082	21293-29-8	HMDB0035140	BioDeepDB	2	1.45562e+06	1.10676e+06	95.7	2.06402e+06	1.73346e+06	72.84	2.95052e+06	2.54384e+06	58.53	1.91028e+06	1.26423e+06	118.48
528	M265T419	Subaphylline	265.154	419.3	264.147	1.79518	C14H20N2O3	[M+H]+	Phenylpropanoids and polyketides	Cinnamic acids and derivatives	Hydroxycinnamic acids and derivatives	Amino acid metabolism; Global and overview maps	C10497	501-13-3	HMDB0033463	BioDeepDB	2	1.35731e+06	715664	204.43	1.04222e+06	979753	58.28	1.21862e+06	898746	89	1.51309e+06	1.00001e+06	184.48
529	M265T461	Phenylacetylglutamine	265.118	461	264.111	1.79543	C13H16N2O4	[M+H]+	Organic acids and derivatives	Carboxylic acids and derivatives	Amino acids, peptides, and analogues	Amino acid metabolism	C04148	28047-15-6	HMDB0006344	mzCloud	2	4.95215e+08	3.56097e+08	75.11	303400394	1.52456e+08	294.92	1.83964e+08	7.12319e+07	365.84	1.34772e+08	1.07951e+08	92.82
530	M266T461	gamma-Glutamyltyramine	266.122	461	266.127	18.7884	C13H18N2O4	[M]+	NULL			Energy metabolism; Global and overview maps	C20926			BioDeepDB	2	7.1724e+07	5.43921e+07	72.27	2.76113e+07	2.03604e+07	89.57	1.38478e+07	9.64861e+06	110.98	2.0331e+07	1.49273e+07	104.83
531	M266T506	Isoniazid alpha-ketoglutaric acid	266.102	506.2	265.07	0.0757581	C11H11N3O5	[M+H]+	Organoheterocyclic compounds	Pyridines and derivatives	Pyridinecarboxylic acids and derivatives	Xenobiotics biodegradation and metabolism	C16625	1152-31-4	HMDB0060663	BioDeepDB	2	2.18816e+06	1.66701e+06	98.73	658690	232581	121.47	240640	73928.7	143.5	314997	79113.8	242.49
532	M266T694	Mirtazapine	266.173	694	265.158	28.1772	C17H19N3	[M+H]+	Organoheterocyclic compounds	Piperazinoazepines			C07570	61337-67-5/85650-52-8	HMDB0014514	BioDeepDB	2	9.6428e+06	8.30257e+06	68.04	9.37469e+06	8.06445e+06	72.12	7.29725e+06	5.8537e+06	69.04	1.27805e+07	1.01161e+07	71.93
533	M267T277	Inosine	267.075	277.2	268.081	3.65441	C10H12N4O5	[M-H]-	Nucleosides, nucleotides, and analogues	Purine nucleosides		Membrane transport; Global and overview maps; Nucleotide metabolism	C00294	58-63-9	HMDB0000195	BioDeepDB	2	3.32706e+08	5.20371e+07	442.95	3.43007e+07	4.1817e+06	365.31	3.10762e+07	3.33548e+06	552.71	2.08451e+08	5.41033e+07	270.65
534	M267T730	Pentostatin	267.11	730.4	268.117	0	C11H16N4O4	[M-H]-	Organoheterocyclic compounds	Imidazodiazepines			C02267	53910-25-1	HMDB0014692	BioDeepDB	2	224400	137503	138.78	223675	126726	152.08	189852	36077.7	238.91	234644	145265	185.64
535	M267T793	Formononetin	267.197	793.2	268.074	19.5011	C16H12O4	[M-H]-	Phenylpropanoids and polyketides	Isoflavonoids	O-methylated isoflavonoids	Chemical structure transformation maps; Biosynthesis of other secondary metabolites; Global and overview maps	C00858	485-72-3	HMDB0005808	BioDeepDB	2	5.63854e+06	3.38917e+06	133.49	3.26523e+07	1.26419e+07	118.64	2.45743e+07	9.28733e+06	213.26	1.3553e+07	4.83672e+06	400.27
536	M268T148	(S)-Norlaudanosoline	268.105	147.6	287.116	27.5646	C16H17NO4	[M-H2O-H]-	Benzenoids	Azacyclic compounds	1-hydroxy-2-unsubstituted benzenoids	Biosynthesis of other secondary metabolites; Global and overview maps	C02916			MetaDNA	2	1.80554e+06	717158	228.55	1.05552e+06	835280	83.96	359654	211603	86.27	1.45402e+06	673787	177.18
537	M268T178	2-O-(alpha-D-Mannosyl)-D-glycerate	268.083	178.3	268.079	14.5479	C9H16O9	[M]-	Hydrocarbon derivatives	Carboxylic acids and derivatives	Alcohols and polyols	Carbohydrate metabolism; Membrane transport; Global and overview maps	C11544			MetaDNA	2	514360	439294	102.18	4.51836e+06	1.27253e+06	496.32	4.74877e+06	1.13446e+06	405.38	572566	455872	187.27
538	M268T566	Coumesterol	268.042	565.8	268.037	16.4154	C15H8O5	[M]-	Phenylpropanoids and polyketides	Isoflavonoids	Coumestans	Chemical structure transformation maps; Biosynthesis of other secondary metabolites; Global and overview maps	C10205	479-13-0	HMDB0002326	MoNA	2	3.08573e+07	1.59066e+06	316.59	1.06074e+07	2.24633e+06	451.39	2.96491e+06	2.00595e+06	94.23	2.20518e+07	1.85029e+06	338.9
539	M269T463	Estrone	269.151	463	270.162	12.2754	C18H22O2	[M-H]-	Lipids and lipid-like molecules	Steroids and steroid derivatives	Estrane steroids	Lipid metabolism; Target-based classification: Nuclear receptors; Global and overview maps; Endocrine system	C00468	53-16-7	HMDB0000145	MoNA	2	636525	310569	277.16	540651	275253	287.5	978468	678403	97.57	450182	267887	146.15
540	M269T482	Tolbutamide	269.104	482	270.104	26.6663	C12H18N2O3S	[M-H]-	Benzenoids	Benzene and substituted derivatives	Benzenesulfonamides		C07148	64-77-7	HMDB0015256	BioDeepDB	2	1.83251e+06	785213	207.92	793961	461100	116.83	272634	126182	143.23	3.72926e+06	1.12954e+06	336.38
541	M269T839_1	Dehydroepiandrosterone	269.212	839.5	288.209	0.842496	C19H28O2	[M-H2O-H]-	Lipids and lipid-like molecules	Steroids and steroid derivatives	Androstane steroids	Cancer: overview; Endocrine system; Lipid metabolism; Xenobiotics biodegradation and metabolism; Cancer: specific types; Global and overview maps	C01227	53-43-0	HMDB0000077	BioDeepDB	2	1.05782e+07	4.71476e+06	175.31	1.39383e+07	5.70201e+06	187.17	8.48281e+06	2.37195e+06	160.16	1.74347e+07	7.55682e+06	193.18
542	M270T509	Tabtoxin	270.114	508.7	289.127	17.3634	C11H19N3O6	[M-H2O-H]-	NULL			Biosynthesis of other secondary metabolites; Global and overview maps	C20917			MetaDNA	2	3.90036e+06	480216	283.17	4.51553e+06	1.15219e+06	171.99	1.62925e+07	7.02605e+06	184.38	4.57181e+06	1.15308e+06	312.57
543	M270T609	Apigenin	270.057	609.4	270.053	16.2928	C15H10O5	[M]-	Phenylpropanoids and polyketides	Flavonoids	Flavones	Chemical structure transformation maps; Biosynthesis of other secondary metabolites; Global and overview maps	C01477	520-36-5	HMDB0002124	MoNA	2	1.0424e+06	260824	237.42	1.15236e+06	263454	268.53	1.13508e+06	203093	203.87	1.39842e+06	393216	319.77
544	M271T725	Baicalein	271.274	725.5	270.053	3.13246	C15H10O5	[M+H]+	Phenylpropanoids and polyketides	Flavonoids	Flavonoid glycosides		C10023	192224-98-9 / 491-67-8	HMDB0031991	BioDeepDB	2	4.13333e+07	2.89037e+06	297.59	6.44232e+06	2.84035e+06	227.81	1.05525e+07	883196	262.83	2.61674e+07	1.50909e+06	483.84
545	M271T744	16-Hydroxy hexadecanoic acid	271.228	744.4	272.235	1.10608	C16H32O3	[M-H]-	Lipids and lipid-like molecules	Fatty Acyls	Fatty acids and conjugates	Lipid metabolism; Global and overview maps	C18218	506-13-8	HMDB0006294	BioDeepDB	2	2.21954e+08	2.51864e+07	759.53	1.74556e+08	7.38702e+07	149.37	5.8901e+07	6.56423e+06	222.71	9.43648e+07	2.78934e+07	201.02
546	M272T450	17a-Estradiol	272.185	450.1	272.178	1.15251	C18H24O2	[M]+	Lipids and lipid-like molecules	Steroids and steroid derivatives	Estrane steroids	Lipid metabolism	C02537	57-91-0	HMDB0000429	BioDeepDB	2	9.73828e+06	7.69618e+06	94.59	1.49674e+07	1.10053e+07	68.73	2.09885e+07	1.32491e+07	88.93	9.00245e+06	7.4022e+06	72.39
547	M273T749	Neocembrene	273.253	749.3	272.25	13.6746	C20H32	[M+H]+	NULL				C09140	31570-39-5		BioDeepDB	2	1.284e+07	1.25603e+07	52.6	7.45909e+06	1.72907e+06	176.61	4.63848e+06	919107	235.82	1.28795e+07	1.19599e+07	60.03
548	M274T366	D-Glucosaminate-6-phosphate	274.04	366.2	275.041	23.2672	C6H14NO9P	[M-H]-	NULL			Carbohydrate metabolism; Membrane transport; Global and overview maps	C20589			MetaDNA	2	6.74434e+06	2.95728e+06	162.55	4.16383e+06	2.13147e+06	116.9	3.49193e+06	2.01409e+06	133.1	4.90146e+06	2.31971e+06	160.21
549	M274T80	N2-gamma-Glutamylglutamine	274.105	80.3	275.112	1.97273	C10H17N3O6	[M-H]-	Organic acids and derivatives	Carboxylic acids and derivatives	Amino acids, peptides, and analogues		C05283	10148-81-9/1466-50-8	HMDB0011738	MoNA	2	1.61997e+07	1.04896e+07	156.31	2.20664e+07	7.86103e+06	147.5	9.49333e+07	5.89657e+07	97.52	2.53258e+07	1.29998e+07	196.5
550	M275T168	6-Phosphogluconic acid	275.022	168.4	276.025	17.0026	C6H13O10P	[M-H]-	Hydrocarbon derivatives	Carboxylic acids and derivatives	Alcohols and polyols	Carbohydrate metabolism; Global and overview maps	C00345	921-62-0/53411-70-4	HMDB0001316	MetaDNA	2	474851	324363	158.45	320845	215508	130.38	168735	90006.2	103.49	530898	240533	469.61
551	M275T495	N2-Succinyl-L-arginine	275.139	495.4	274.128	14.6255	C10H18N4O5	[M+H]+	Hydrocarbon derivatives	Carboxylic acids and derivatives	Amino acids, peptides, and analogues	Amino acid metabolism; Global and overview maps	C03296			MetaDNA	2	1.09136e+06	833163	111.07	4.15649e+06	1.5979e+06	277.55	1.70491e+06	1.35214e+06	69.21	2.13071e+06	1.13979e+06	227.11
552	M275T772	[8]-Shogaol	275.169	771.6	276.173	13.0829	C17H24O3	[M-H]-	Benzenoids	Benzene and substituted derivatives	Phenols and derivatives		C10494	36700-45-5/555-66-8	HMDB0031463	BioDeepDB	2	9.56585e+06	1.23289e+06	398.24	6.76944e+06	3.01511e+06	174.7	1.55583e+07	4.64136e+06	237.45	1.18431e+07	1.01823e+06	403.67
553	M276T250	4-Hydroxycinnamoylagmatine	276.144	250.3	276.159	0.506535	C14H20N4O2	[M]+	Phenylpropanoids and polyketides	Cinnamic acids and derivatives	Hydroxycinnamic acids and derivatives	Amino acid metabolism; Global and overview maps	C04498	7295-86-5	HMDB0033460	BioDeepDB	2	4.05024e+08	3.9895e+08	68.12	5.17208e+09	4.79384e+08	469.22	6.74445e+08	6.55218e+08	58.08	1.20124e+09	3.90227e+08	653.05
554	M276T379_1	Glutamylglutamic acid	276.088	378.8	276.096	27.1652	C10H16N2O7	[M]-	Organic acids and derivatives	Carboxylic acids and derivatives	Amino acids, peptides, and analogues		C01425	3929-61-1	HMDB0028818	MoNA	2	85575.8	65739.4	100.2	263566	162777	175.46	150936	122551	76.65	116172	80072.9	110.94
555	M276T98	Saccharopine	276.119	98	276.132	0.495516	C11H20N2O6	[M]+	Organic acids and derivatives	Carboxylic acids and derivatives	Amino acids, peptides, and analogues	Amino acid metabolism; Global and overview maps	C00449	997-68-2	HMDB0000279	BioDeepDB	2	7.77268e+07	67337166	80.79	1.73647e+08	6.2896e+07	232.08	1.74338e+08	8.33635e+07	114.19	1.78916e+08	6.52489e+07	474.32
556	M277T141	(5-L-Glutamyl)-L-glutamate	277.103	140.6	276.096	0.635143	C10H16N2O7	[M+H]+	Organic acids and derivatives	Carboxylic acids and derivatives	Amino acids, peptides, and analogues		C05282	1116-22-9	HMDB0011737	mzCloud	2	4.90618e+06	4.40866e+06	63.37	1.22809e+07	1.04232e+07	101.39	8.54062e+06	8.34248e+06	41.4	5.20021e+06	5.02343e+06	42.68
557	M277T702	Dibutyl phthalate	277.145	702.2	278.152	0.962731	C16H22O4	[M-H]-	Benzenoids	Benzene and substituted derivatives	Benzoic acids and derivatives		C14214	84-74-2	HMDB0033244	MoNA	2	7.714e+06	4.30631e+06	157.8	2.06466e+07	5.49095e+06	133.04	1.1532e+07	9.01683e+06	110.3	8.33502e+06	4.69585e+06	319.13
558	M277T714	2-Ethylhexyl phthalate	277.145	714.2	278.152	0.995869	C16H22O4	[M-H]-	Benzenoids	Benzene and substituted derivatives	Benzoic acids and derivatives		C03343	4376-20-9	HMDB0013248	mzCloud	2	1.42722e+06	1.18085e+06	147.44	2.15294e+06	1.47799e+06	103.97	1.96768e+06	1.44815e+06	160.03	2.14873e+06	1.35523e+06	307.68
559	M277T786	Stearidonic acid	277.216	786	276.209	0	C18H28O2	[M+H]+	Lipids and lipid-like molecules	Fatty Acyls	Lineolic acids and derivatives	Lipid metabolism; Global and overview maps	C16300	20290-75-9	HMDB0006547	BioDeepDB	2	1.48572e+06	704933	125.09	5.83404e+06	1.99077e+06	162.95	2.8369e+06	2.34707e+06	89.45	2.02826e+06	1.28232e+06	100.87
560	M278T451	Gamma-Linolenic acid	278.185	451	278.225	0.557264	C18H30O2	[M]+	Lipids and lipid-like molecules	Fatty Acyls	Lineolic acids and derivatives	Lipid metabolism; Global and overview maps	C06426	506-26-3	HMDB0003073	BioDeepDB	2	1.35804e+07	5.93218e+06	172.83	2.8071e+08	5.03227e+07	187.18	2.31575e+08	1.72212e+08	97.87	1.57737e+07	6.3299e+06	135.8
561	M278T487	6-Tuliposide A	278.103	486.9	278.1	11.5066	C11H18O8	[M]-	NULL				C20577	19870-31-6		MetaDNA	2	634283	399969	144.99	2.91626e+06	2.22544e+06	127.66	2.14791e+06	1.59932e+06	98.24	586707	419906	109.68
562	M279T487	Exemestane	279.17	486.9	296.178	2.02744	C20H24O2	[M+H-H2O]+	Lipids and lipid-like molecules	Steroids and steroid derivatives	Androstane steroids		C08162	107868-30-4	HMDB0015125	MoNA	2	9.93113e+07	3.44344e+07	187.93	6.04452e+07	3.71923e+07	104.97	5.31903e+08	1.63695e+08	121.27	1.11588e+08	5.7156e+07	248.82
563	M279T754	Sulfamethazine	279.093	754.5	278.084	7.61036	C12H14N4O2S	[M+H]+	Benzenoids	Benzene and substituted derivatives	Benzenesulfonamides		C19530	57-68-1	HMDB0015522	mzCloud	2	2952352	2.63972e+06	102.27	3.25449e+06	2.55961e+06	76.85	1.86911e+06	1.88386e+06	75.15	3.34847e+06	3.033e+06	56.61
564	M279T772	Alpha-Linolenic acid	279.232	771.5	278.225	0.988427	C18H30O2	[M+H]+	Lipids and lipid-like molecules	Fatty Acyls	Lineolic acids and derivatives	Lipid metabolism; Chemical structure transformation maps; Global and overview maps	C06427	463-40-1	HMDB0001388	BioDeepDB	2	7.07748e+06	6.58282e+06	77.35	5.31268e+07	4.12031e+07	292.66	3.18233e+07	1.53865e+07	315.27	1.45348e+07	7.78127e+06	236.42
565	M280T418	Thiazole	279.99	417.9	279.998	28.9297	C11H8N2O3S2	[M]-	Organoheterocyclic compounds	Azoles	Thiazoles		C02740	288-47-1/2591-17-5	HMDB0029713	BioDeepDB	2	1.33923e+06	1.08643e+06	121.77	915621	872188	43.78	778492	752887	44.95	952952	796109	88.92
566	M281T67	9-Riburonosylhypoxanthine	281.051	66.7	282.06	6.13408	C10H10N4O6	[M-H]-	Hydrocarbon derivatives	Azacyclic compounds	Alcohols and polyols		C11631			MetaDNA	2	334234	170169	124.76	3.5665e+06	589799	324.3	2.37823e+06	1.98994e+06	69.94	256077	181272	106.95
567	M281T824	Pendimethalin	281.139	823.7	281.138	5.33544	C13H19N3O4	[M]-	NULL	Pesticides/Herbicides			C11019	40487-42-1		mzCloud	2	1.86027e+08	2.3839e+07	344.95	2.41461e+08	1.3524e+07	245.88	5.56203e+08	2.58064e+07	263.94	2.53948e+08	3.52587e+07	290.08
568	M281T826	Linoleic acid	281.247	825.8	280.24	0.981343	C18H32O2	[M+H]+	Lipids and lipid-like molecules	Fatty Acyls	Lineolic acids and derivatives	Lipid metabolism; Chemical structure transformation maps; Global and overview maps	C01595	60-33-3	HMDB0000673	BioDeepDB	2	6.11391e+06	4.81474e+06	110.2	7.99045e+06	6.83502e+06	73.64	5.91267e+06	4.72605e+06	93.29	2.5422e+07	7.7498e+06	622.52
569	M282T333	1-Methyladenosine	282.119	332.9	281.112	3.28168	C11H15N5O4	[M+H]+	Nucleosides, nucleotides, and analogues	Purine nucleosides			C02494	15763-06-1	HMDB0003331	BioDeepDB	2	2.40409e+07	1.38859e+07	190.23	2.08656e+07	1.39895e+07	276.96	1.96294e+07	1.42135e+07	71.12	2.35438e+07	1.14617e+07	492.61
570	M283T412	Oleic acid	283.175	411.6	282.256	2.22832	C18H34O2	[M+H]+	Lipids and lipid-like molecules	Fatty Acyls	Fatty acids and conjugates	Lipid metabolism; Chemical structure transformation maps; Aging	C00712	112-80-1	HMDB0000207	BioDeepDB	2	5.03774e+08	4.91345e+08	43.07	2.15524e+08	1.8761e+08	67.55	7.44992e+08	6.01584e+08	66.02	5.25711e+08	5.21761e+08	28.33
571	M283T64	(R)-10-Hydroxystearate	283.264	64.2	300.266	18.8308	C18H36O3	[M+H-H2O]+	Hydrocarbon derivatives	Carboxylic acids and derivatives	Alcohols and polyols		C03195	638-26-6		MetaDNA	2	5.74221e+06	4.026e+06	169.45	11753882	3.41077e+06	538.54	2.18721e+07	3.67389e+06	457.24	6.85883e+06	3.07076e+06	253.43
572	M283T702	Xanthosine	283.068	702.1	284.076	2.82618	C10H12N4O6	[M-H]-	Nucleosides, nucleotides, and analogues	Purine nucleosides		Membrane transport; Biosynthesis of other secondary metabolites; Nucleotide metabolism; Chemical structure transformation maps; Global and overview maps	C01762	146-80-5	HMDB0000299	BioDeepDB	2	2.02583e+07	3.32138e+06	241.47	5.22473e+06	1.83892e+06	204.32	2.36324e+06	249369	279.93	1.30621e+07	3.68265e+06	213.57
573	M283T718	Biochanin A	283.192	717.6	284.068	8.73931	C16H12O5	[M-H]-	Phenylpropanoids and polyketides	Isoflavonoids	O-methylated isoflavonoids	Chemical structure transformation maps; Biosynthesis of other secondary metabolites; Global and overview maps	C00814	491-80-5	HMDB0002338	BioDeepDB	2	1.19017e+07	8.24744e+06	116.81	7.54625e+07	8.4099e+06	218.22	1.88047e+07	1.00402e+07	147.48	1.35517e+07	1.02378e+07	123.45
574	M284T289	Guanosine	284.099	289.2	283.092	0.971493	C10H13N5O5	[M+H]+	Nucleosides, nucleotides, and analogues	Purine nucleosides		Membrane transport; Global and overview maps; Nucleotide metabolism	C00387	118-00-3	HMDB0000133	BioDeepDB	2	5.92232e+06	3.33935e+06	103.49	2.02908e+06	809309	221.48	2.33275e+06	1.26858e+06	124.59	5.91131e+06	3.63397e+06	120.22
575	M284T440	Stearic acid	284.185	439.8	284.272	1.61274	C18H36O2	[M]+	Lipids and lipid-like molecules	Fatty Acyls	Fatty acids and conjugates	Lipid metabolism; Chemical structure transformation maps; Sensory system	C01530	57-11-4 / 646-29-7	HMDB0000827	BioDeepDB	2	1.2198e+07	6.55442e+06	137.42	3.24588e+07	2.21977e+07	112.84	3.29487e+07	2.24742e+07	80.47	1.31816e+07	5.76336e+06	133.38
576	M285T440	Sakuranetin	285.081	439.8	286.084	13.1628	C16H14O5	[M-H]-	Phenylpropanoids and polyketides	Flavonoids	O-methylated flavonoids	Biosynthesis of other secondary metabolites; Global and overview maps	C09833	2957-21-3	HMDB0030090	MoNA	2	596655	172363	170.97	405264	112131	335.03	1.25629e+06	347928	140.14	948172	71587.1	414.88
577	M285T761	Retinol	285.065	761.3	286.23	0.470427	C20H30O	[M-H]-	NULL			Metabolism of cofactors and vitamins; Global and overview maps; Digestive system	C00473	68-26-8 11103-57-4 / 11103-57-4 / 68-26-8		BioDeepDB	2	2.27466e+07	1.31233e+07	219.97	2.22911e+07	8.95685e+06	110.16	1.24209e+07	1.01878e+07	68.13	2.57402e+07	9.1718e+06	321.05
578	M286T101_1	Norcodeine	286.141	101.2	285.137	8.30359	C17H19NO3	[M+H]+	Alkaloids and derivatives	Morphinans		Xenobiotics biodegradation and metabolism	C16576	467-15-2	HMDB0060657	mzCloud	2	2.3937e+06	1.63712e+06	111.99	2.23692e+06	1.8569e+06	81.27	3.39155e+06	3.03824e+06	53.28	1.94575e+06	1.51344e+06	93.92
579	M286T458	Salicin	286.111	458	286.105	19.5728	C13H18O7	[M]-	Organic oxygen compounds	Organooxygen compounds	Carbohydrates and carbohydrate conjugates	Carbohydrate metabolism; Membrane transport; Chemical structure transformation maps; Sensory system	C01451	138-52-3	HMDB0003546	MoNA	2	1.4769e+06	508322	289.58	1.18259e+06	374317	195.42	2.34996e+06	1.03862e+06	174.98	1.14242e+06	612955	151.94
580	M286T756	Fisetin	286.274	756.3	286.048	2.89124	C15H10O6	[M]+	NULL				C10041	345909-34-4		BioDeepDB	2	7.72932e+07	7.20168e+07	128.28	1.31851e+08	7.3831e+07	180.23	1.38868e+08	1.20567e+08	96.9	8.19201e+07	6.61272e+07	107.07
581	M286T764	Hexadecanedioate	286.211	763.7	286.214	12.5781	C16H30O4	[M]-	Lipids and lipid-like molecules	Fatty Acyls	Fatty acids and conjugates	Lipid metabolism; Global and overview maps	C19615	505-54-4	HMDB0000672	mzCloud	2	5.18735e+06	2.36936e+06	253.49	3.43981e+06	2.22308e+06	111.15	2.42001e+06	1.91329e+06	72.49	3.31908e+06	2.26075e+06	113.55
582	M287T339	Nopaline	287.135	339.5	304.138	13.3528	C11H20N4O6	[M+H-H2O]+	Hydrocarbon derivatives	Carboxylic acids and derivatives	Amines	Amino acid metabolism; Membrane transport	C01682	22350-70-5		MetaDNA	2	2.09534e+07	4.48813e+06	404.31	1.80269e+07	6.03566e+06	285.99	2.59498e+07	1.52474e+07	200.66	2.60136e+07	2.78085e+06	706.27
583	M287T95_1	N1,N12-Diacetylspermine	287.244	95.1	286.237	0.0960884	C14H30N4O2	[M+H]+	Organic acids and derivatives	Carboximidic acids and derivatives	Carboximidic acids		C03413	61345-83-3	HMDB0002172	BioDeepDB	2	3.61156e+06	1.14444e+06	212.71	726846	521083	118.16	348385	278283	104.66	1.50076e+06	378756	293.97
584	M288T623	L-Octanoylcarnitine	288.216	622.5	287.21	2.54811	C15H29NO4	[M+H]+	Lipids and lipid-like molecules	Fatty Acyls	Fatty acid esters		C02838	25243-95-2	HMDB0000791	MoNA	2	3.79684e+07	2.13798e+07	125.38	34677457	2.33437e+07	94.86	3.05772e+07	2.42599e+07	74.47	3.52364e+07	2.66145e+07	105.07
585	M288T89_2	Indoleglycerol phosphate	288.074	88.7	287.056	3.16891	C11H14NO6P	[M+H]+	NULL			Chemical structure transformation maps; Amino acid metabolism; Biosynthesis of other secondary metabolites; Global and overview maps	C03506	4220-97-7		BioDeepDB	2	4.20978e+07	2.39506e+07	441.24	5.27691e+07	3.2537e+07	193.43	7.37762e+07	4.18894e+07	130.77	2.86546e+07	2.46023e+07	81.09
586	M289T77	Argininosuccinic acid	289.116	77.4	290.123	0.691765	C10H18N4O6	[M-H]-	Organic acids and derivatives	Carboxylic acids and derivatives	Amino acids, peptides, and analogues	Amino acid metabolism; Global and overview maps	C03406	2387-71-5	HMDB0000052	BioDeepDB	2	650654	153851	527.55	186501	73686.8	211.87	42178.7	15710.5	152.87	637117	108925	535.41
587	M289T92	Epiandrosterone	288.953	91.6	290.225	0.283807	C19H30O2	[M-H]-	Lipids and lipid-like molecules	Steroids and steroid derivatives	Androstane steroids	Xenobiotics biodegradation and metabolism; Global and overview maps	C07635	481-29-8	HMDB0000365	BioDeepDB	2	1.60707e+09	8.88578e+07	210.65	7.0273e+07	6.12856e+07	45.6	6.3661e+07	6.22626e+07	33.75	1.96368e+08	7.85435e+07	241.47
588	M290T93	N-Acetylneuraminic acid	290.09	93.5	309.106	6.85995	C11H19NO9	[M-H2O-H]-	Organic oxygen compounds	Organooxygen compounds	Carbohydrates and carbohydrate conjugates		C19910	131-48-6	HMDB0000230	BioDeepDB	2	6.45478e+06	3.0192e+06	310.69	2.70931e+07	1.39636e+07	139.27	1.13562e+07	4.20657e+06	142.19	5.35608e+06	1.97771e+06	188.8
589	M291T793	12-OPDA	291.197	793.1	292.204	0.0824186	C18H28O3	[M-H]-	Hydrocarbon derivatives	Carboxylic acids and derivatives	Carbonyl compounds	Lipid metabolism; Global and overview maps	C01226	67204-66-4/85551-10-6		MetaDNA	2	1.06246e+06	687212	107.89	2.38607e+06	834749	174.02	1.06299e+06	491837	143.63	1.50372e+06	1.13141e+06	100.51
590	M292T621	Terbinafine	292.202	621.5	291.199	15.3175	C21H25N	[M+H]+	Benzenoids	Naphthalenes			C08079	91161-71-6/78628-80-5	HMDB0014995	MoNA	2	8.91204e+06	3.02701e+06	202.88	5.23442e+06	3.04927e+06	101.11	2.59106e+06	2.36743e+06	29.05	4.45139e+06	3.18373e+06	84.24
591	M293T330	Pyrimidine 5'-nucleotide	293.054	330.3	293.054	1.70617	C9H14N2O7P	[M]-	NULL				C03536			MetaDNA	2	1.39571e+06	423285	218.84	722317	464431	117.58	330162	325548	88.71	3.81648e+06	271589	551.01
592	M293T728	Gingerol	293.177	727.7	294.183	5.37558	C17H26O4	[M-H]-	Benzenoids	Phenols	Methoxyphenols	Biosynthesis of other secondary metabolites; Global and overview maps	C10462	58253-27-3/23513-14-6	HMDB0005783	BioDeepDB	2	1.16054e+07	8.71463e+06	100.06	1.1255e+07	8.63387e+06	112.44	1.57891e+07	1.29728e+07	60.6	3.37095e+07	7.90142e+06	743.2
593	M293T825	13(S)-HpOTrE	293.211	825.4	310.214	12.3616	C18H30O4	[M+H-H2O]+	NULL			Lipid metabolism; Global and overview maps	C04785	67597-26-6		BioDeepDB	2	1.04047e+07	1.67641e+06	311.02	4.01911e+06	2.28168e+06	135.81	5.78932e+06	3.50919e+06	151.66	7.22648e+06	2.58555e+06	204.33
594	M293T834	(2'E,4'Z,8E)-Colneleic acid	293.212	834.1	294.219	0.259198	C18H30O3	[M-H]-	Lipids and lipid-like molecules	Fatty Acyls	Fatty acids and conjugates		C19827	52761-34-9	HMDB0030995	MetaDNA	2	4.43278e+06	3.5155e+06	78.25	9.8489e+06	3.92837e+06	148.85	1.24033e+07	7.09209e+06	101.53	6.02378e+06	3.86678e+06	179.06
595	M294T694	Cinchonidine	294.179	693.5	294.173	20.7357	C19H22N2O	[M]-	Alkaloids and derivatives	Cinchona alkaloids		Chemical structure transformation maps	C11379	485-71-2	HMDB0030282	MoNA	2	1.14452e+07	9.40517e+06	86.24	1.71615e+07	1.41514e+07	84.51	1.0986e+07	9.06364e+06	89.57	1.37942e+07	1.01058e+07	118.24
596	M295T426	Aspartame	295.128	426.1	294.122	1.75403	C14H18N2O5	[M+H]+	Organic acids and derivatives	Carboxylic acids and derivatives	Amino acids, peptides, and analogues	Sensory system	C11045	22839-47-0	HMDB0001894	BioDeepDB	2	1.61891e+07	1.1882e+07	127.43	1.57803e+07	1.38101e+07	65.58	8.99519e+06	7.84381e+06	97.65	1.70274e+07	1.38375e+07	105.72
597	M295T752	13-L-Hydroperoxylinoleic acid	295.217	752.5	312.23	19.8701	C18H32O4	[M+H-H2O]+	Lipids and lipid-like molecules	Fatty Acyls	Lineolic acids and derivatives	Lipid metabolism; Global and overview maps	C04717	33964-75-9	HMDB0003871	BioDeepDB	2	7.73548e+08	4.13034e+07	245.96	2.73732e+08	1.09906e+07	495.27	8.02401e+08	8.12918e+07	295.92	5.2449e+08	2.10789e+07	696.6
598	M295T80	Indican	294.937	80	295.106	4.8918	C14H17NO6	[M]+	NULL				C08481	487-60-5		BioDeepDB	2	4.37258e+09	2.50021e+08	250.58	4.98341e+08	2.25383e+08	559.28	8.66842e+09	3.56915e+08	126.09	5.37613e+09	2.56951e+08	216.18
599	M295T822	13S-hydroxyoctadecadienoic acid	295.228	821.9	296.235	0.677442	C18H32O3	[M-H]-	Lipids and lipid-like molecules	Fatty Acyls	Lineolic acids and derivatives	Lipid metabolism; Endocrine system	C14762	5204-88-6/29623-28-7	HMDB0004667	BioDeepDB	2	9.85243e+06	5.27438e+06	164.41	4.11543e+07	9.92759e+06	127.66	4.15404e+07	3.49536e+07	100.39	1.13068e+07	6.45072e+06	139.15
600	M295T839	9,10-Epoxyoctadecenoic acid	295.228	839.5	296.235	0.677442	C18H32O3	[M-H]-	Lipids and lipid-like molecules	Fatty Acyls	Fatty acids and conjugates	Lipid metabolism; Global and overview maps	C14825		HMDB0004701	BioDeepDB	2	2.72075e+07	1.0292e+07	169.32	1.0006e+08	6.01227e+07	214.51	3.96869e+07	1.4691e+07	121.06	4.69152e+07	1.55155e+07	240.39
601	M297T397	5'-S-Methyl-5'-thioinosine	297.066	397	298.074	0.75404	C11H14N4O4S	[M-H]-	NULL			Amino acid metabolism; Global and overview maps	C19787	17298-58-7		MetaDNA	2	185471	121270	96.28	81133.9	22416.3	182.31	26249.7	7049.55	226.87	416082	255798	138.43
602	M297T744	Isorhamnetin	297.047	744.3	316.058	24.2049	C16H12O7	[M-H2O-H]-	Phenylpropanoids and polyketides	Flavonoids	Flavones		C10084	480-19-3	HMDB0002655	MoNA	2	3.19904e+07	7.52014e+06	128.11	3.07871e+07	1.01082e+07	286.52	5382452	4.03871e+06	155.02	2.32775e+07	5.6989e+06	157.43
603	M297T811	12,13-DHOME	297.242	811.4	314.246	12.8986	C18H34O4	[M+H-H2O]+	Lipids and lipid-like molecules	Fatty Acyls	Fatty acids and conjugates	Lipid metabolism	C14829		HMDB0004705	mzCloud	2	3.84332e+07	1.10713e+07	595.52	2.87195e+08	1.04637e+08	550.35	1.47814e+07	6.79006e+06	140.26	2.11331e+07	1.30693e+07	125.06
604	M298T324	N7-Methylguanosine	298.114	324.1	298.115	2.68353	C11H16N5O5	[M]+	Nucleosides, nucleotides, and analogues	Purine nucleosides			C20674	20244-86-4	HMDB0001107	mzCloud	2	3.77699e+06	2.96874e+06	79.46	2.10253e+06	2.07764e+06	42.65	2.09535e+06	1.99433e+06	30.84	4.417e+06	2.30405e+06	402.87
605	M298T387	5'-Methylthioadenosine	298.096	386.5	297.09	2.93865	C11H15N5O3S	[M+H]+	Nucleosides, nucleotides, and analogues	5'-deoxyribonucleosides	5'-deoxy-5'-thionucleosides	Chemical structure transformation maps; Amino acid metabolism; Global and overview maps; Metabolism of terpenoids and polyketides	C00170	2457-80-9	HMDB0001173	BioDeepDB	2	1.72457e+07	1.78596e+06	1023.94	894531	434478	120.8	434508	316217	117.48	2.18154e+06	1.89177e+06	82.95
606	M298T581	Enterolactone	298.128	580.7	298.12	25.157	C18H18O4	[M]+	NULL				C18165	78473-71-9 / 76543-15-2		BioDeepDB	2	1.63429e+07	2.22156e+06	596.23	8.52302e+06	3.09605e+06	178.36	1.68211e+07	5.00057e+06	182.31	1.58031e+07	4.24334e+06	271.62
607	M299T684	Norethindrone	299.2	683.6	298.193	1.92513	C20H26O2	[M+H]+	Lipids and lipid-like molecules	Steroids and steroid derivatives	Estrane steroids		C05028	68-22-4	HMDB0014855	BioDeepDB	2	2.22212e+06	1.66192e+06	156.37	2.06771e+06	1.60146e+06	157.05	767821	587333	75.01	1.65805e+06	1189971	93.93
608	M299T689	Kaempferide	299.187	689.4	300.063	13.6446	C16H12O6	[M-H]-	Phenylpropanoids and polyketides	Flavonoids	O-methylated flavonoids	Biosynthesis of other secondary metabolites	C10098	491-54-3	HMDB0037441	BioDeepDB	2	3.02796e+06	2.18248e+06	115.77	8.08057e+06	4.26309e+06	225.73	5.11467e+06	2.79163e+06	109.98	2.99878e+06	2.32256e+06	84.96
609	M299T757	all-trans-Retinoic acid	299.259	756.9	300.209	1.06791	C20H28O2	[M-H]-	Lipids and lipid-like molecules	Prenol lipids	Retinoids	Cancer: overview; Metabolism of cofactors and vitamins; Cancer: specific types; Immune system; Global and overview maps	C00777	302-79-4	HMDB0001852	BioDeepDB	2	4.52643e+06	2.97885e+06	104.63	4.03563e+06	845830	220.06	1.43653e+06	492473	201.86	4.81187e+06	2938027	219.68
610	M299T837	Nonadecanoic acid	299.258	836.8	298.287	1.4576	C19H38O2	[M+H]+	Lipids and lipid-like molecules	Fatty Acyls	Fatty acids and conjugates		C16535	646-30-0	HMDB0000772	BioDeepDB	2	3.16518e+06	2.20499e+06	105.16	5.75397e+06	4.22601e+06	99.95	3.15244e+06	1664980	108.22	4.507e+06	2.97033e+06	186.64
611	M300T610	Metoclopramide	300.145	610.1	299.14	6.99661	C14H22ClN3O2	[M+H]+	Benzenoids	Phenol ethers	Aminophenyl ethers		C07868	364-62-5	HMDB0015363	BioDeepDB	2	6.80111e+06	6.08062e+06	125.92	7.95183e+06	5.91268e+06	83.31	7.70983e+07	1.09345e+07	455.54	6.53751e+06	6.68829e+06	36.96
612	M300T776	Sphingosine	300.289	776.2	299.282	1.58514	C18H37NO2	[M+H]+	Organic nitrogen compounds	Organonitrogen compounds	Amines	Lipid metabolism; Cell growth and death; Signal transduction; Global and overview maps	C00319	123-78-4	HMDB0000252	BioDeepDB	2	5.62323e+07	1.96225e+07	408.72	2.66333e+07	1.87811e+07	146.47	1.65755e+07	1.32871e+07	96.98	1.01705e+08	2.32773e+07	786.38
613	M301T373	5-Nitro-2-(3-phenylpropylamino)benzoic acid	301.125	373.3	300.111	18.0168	C16H16N2O4	[M+H]+	NULL				C13705	107254-86-4		BioDeepDB	2	1.15832e+06	740114	135.06	879858	951552	73.85	1.34839e+06	1.03831e+06	107.63	4.0044e+06	1.06017e+06	665.29
614	M302T766	Sphinganine	302.305	765.6	301.298	0.876693	C18H39NO2	[M+H]+	Organic nitrogen compounds	Organonitrogen compounds	Amines	Lipid metabolism; Signal transduction; Global and overview maps	C00836	764-22-7	HMDB0000269	BioDeepDB	2	1.73662e+08	7.02334e+07	215.23	3.00135e+08	2.29782e+08	286.61	1.40727e+08	1.03561e+08	117.53	3.70165e+08	8.08423e+07	321.89
615	M303T653	Arachidonic acid	303.233	653.4	304.24	1.06849	C20H32O2	[M-H]-	Lipids and lipid-like molecules	Fatty Acyls	Fatty acids and conjugates	Circulatory system; Cell growth and death; Nervous system; Sensory system; Endocrine system; Lipid metabolism; Structure-based classification; Immune system; Infectious disease: parasitic; Global and overview maps	C00219	506-32-1	HMDB0001043	BioDeepDB	2	5.2879e+07	7.32943e+06	258.65	4.63552e+08	2.81803e+07	248.43	5.66868e+08	1.94714e+07	287.18	3.65119e+07	6.1169e+06	233.2
616	M303T67	N-Acetylaspartylglutamic acid	303.083	67	304.091	0.0791861	C11H16N2O8	[M-H]-	Hydrocarbon derivatives	Carboxylic acids and derivatives	Amino acids, peptides, and analogues	Amino acid metabolism; Global and overview maps; Signaling molecules and interaction	C12270	3106-85-2	HMDB0001067	MetaDNA	2	531974	508740	78.92	2.11384e+06	890226	391.11	803383	797874	29.44	506705	500276	54.62
617	M303T728	11b-Hydroxyandrost-4-ene-3,17-dione	303.195	727.7	302.188	2.22959	C19H26O3	[M+H]+	Lipids and lipid-like molecules	Steroids and steroid derivatives	Androstane steroids	Lipid metabolism	C05284	382-44-5	HMDB0006773	BioDeepDB	2	1.42514e+06	1.15397e+06	74.62	1.65725e+06	1.02885e+06	122.23	1.23918e+06	905729	87	1.21011e+06	963586	71.26
618	M303T811	6beta-Hydroxytestosterone	303.2	811.3	304.204	9.89447	C19H28O3	[M-H]-	Lipids and lipid-like molecules	Steroids and steroid derivatives	Androstane steroids		C14497	62-99-7	HMDB0006259	BioDeepDB	2	2.90856e+06	2.05716e+06	122.52	1.10189e+07	3.14122e+06	225.65	4.54141e+06	3.83001e+06	82.29	4.74992e+06	1.9007e+06	236.36
619	M305T291	2'-Deamino-2'-hydroxy-6'-dehydroparomamine	305.134	291.2	322.138	12.2373	C12H22N2O8	[M+H-H2O]+	NULL			Biosynthesis of other secondary metabolites; Global and overview maps	C20351			BioDeepDB	2	1.48379e+06	704381	181.72	1.59481e+06	1.60837e+06	84.94	1.77232e+06	1.04049e+06	273.2	1.99764e+06	736694	201.23
620	M309T344	Sinapine	309.156	343.9	310.165	7.84065	C16H24NO5	[M-H]-	Benzenoids	Benzene and substituted derivatives	Amines	Biosynthesis of other secondary metabolites	C00933	18696-26-9	HMDB0029379	MetaDNA	2	29919.2	22650	103.37	33075.2	19667.3	135.74	302767	82627.3	197.7	30536.4	27214.1	85.46
621	M309T783	Ribose 1,5-bisphosphate	309.174	783.2	309.986	1.72492	C5H12O11P2	[M-H]-	Organic oxygen compounds	Organooxygen compounds	Carbohydrates and carbohydrate conjugates	Carbohydrate metabolism; Metabolism of other amino acids; Global and overview maps	C01151	14689-84-0	HMDB0011688	BioDeepDB	2	2.58946e+07	7.89471e+06	362.15	4.30377e+07	9.25779e+06	267.27	1.5242e+07	6.89738e+06	123.6	1.68585e+07	9.24421e+06	128.76
622	M309T829	Phenylbutazone	309.159	829.4	308.152	1.14465	C19H20N2O2	[M+H]+	Benzenoids	Benzene and substituted derivatives			C07440	50-33-9	HMDB0014950	MoNA	2	1.43705e+10	3.86062e+06	832.76	9.16252e+07	581556	468.82	7.46412e+07	241750	751.89	1.19337e+09	2.42518e+06	523.43
623	M310T104	Dhurrin	310.096	104.1	311.101	7.66221	C14H17NO7	[M-H]-	Benzenoids	Benzene and substituted derivatives	1-hydroxy-2-unsubstituted benzenoids	Metabolism of other amino acids; Global and overview maps	C05143	499-20-7	HMDB0060471	MetaDNA	2	3.35379e+06	1.19901e+06	146.1	4.20218e+06	1.68202e+06	217.56	676940	298603	130.03	7.61433e+06	2.07725e+06	238.18
624	M310T94	N-Acetyl-a-neuraminic acid	310.113	94.3	309.106	0.0106337	C11H19NO9	[M+H]+	Organic oxygen compounds	Organooxygen compounds	Carbohydrates and carbohydrate conjugates		C19909	21646-00-4	HMDB0000773	BioDeepDB	2	5.17182e+07	4.07592e+07	73.09	2.22191e+08	8.47042e+07	223.47	5.92677e+07	4.2324e+07	87.68	6.6572e+07	4.53602e+07	125.19
625	M311T665	Methoprene	311.257	664.9	310.251	1.29858	C19H34O3	[M+H]+	NULL				C14308	40596-69-8 / 41205-06-5		BioDeepDB	2	384885	83879.1	163.99	210503	25622.2	189.68	260614	50175.7	173.01	548883	159273	163.46
626	M311T738	9,12,13-TriHOME	311.223	738.3	330.241	1.89575	C18H34O5	[M-H2O-H]-	Hydrocarbon derivatives	Carboxylic acids and derivatives	Alcohols and polyols	Lipid metabolism	C14833	97134-11-7	HMDB0004708	MetaDNA	2	1.54736e+07	5.10261e+06	182.08	1.07875e+08	1.36841e+07	196.42	2.51245e+07	1.27645e+07	184.59	2.02196e+07	8.51475e+06	160.98
627	M311T771	9(S)-HPODE	311.221	770.6	312.23	5.14104	C18H32O4	[M-H]-	Lipids and lipid-like molecules	Fatty Acyls	Lineolic acids and derivatives	Lipid metabolism; Global and overview maps	C14827	29774-12-7	HMDB0006940	BioDeepDB	2	1.42944e+07	5.08553e+06	171.12	6.723e+07	1.76032e+07	156.26	4.42576e+07	2.93066e+07	105.08	2.98229e+07	6.80605e+06	338.26
628	M311T779_1	Arachidic acid	311.168	779.1	312.303	0.0128673	C20H40O2	[M-H]-	Lipids and lipid-like molecules	Fatty Acyls	Fatty acids and conjugates	Lipid metabolism	C06425	506-30-9	HMDB0002212	BioDeepDB	2	1.17001e+09	1.08932e+08	187.15	7.16256e+08	4.4447e+07	232.61	3.30639e+08	8.89224e+07	179.11	6.56765e+08	7.37415e+07	184.52
629	M312T738	9,10-12,13-Diepoxyoctadecanoate	312.226	738.4	312.23	12.1705	C18H32O4	[M]-	Hydrocarbon derivatives	Carboxylic acids and derivatives	Carbonyl compounds	Lipid metabolism	C14836			MetaDNA	2	1.82746e+06	975214	249.1	2.98279e+06	2.35374e+06	81.47	3.04768e+06	2.31987e+06	82.26	2.62906e+06	1.33069e+06	278.35
630	M313T786	Aflatoxin B1	313.237	785.9	312.063	4.52667	C17H12O6	[M+H]+	Phenylpropanoids and polyketides	Coumarins and derivatives	Furanocoumarins	Biosynthesis of other secondary metabolites; Global and overview maps; Xenobiotics biodegradation and metabolism; Cancer: specific types	C06800	1162-65-8	HMDB0006552	BioDeepDB	2	943391	236603	196.17	939208	386125	239.4	2.68061e+06	1.01985e+06	218.15	1.15502e+06	366352	165.12
631	M314T387	Geranyl diphosphate	314.091	386.7	314.068	0.331787	C10H20O7P2	[M]+	NULL			Chemical structure transformation maps; Metabolism of cofactors and vitamins; Global and overview maps; Metabolism of terpenoids and polyketides	C00341	763-10-0		BioDeepDB	2	2.15262e+06	656722	426.36	667336	108191	532.59	276181	135618	121.72	3.68133e+06	497194	682.83
632	M314T664	Progesterone	314.232	664.4	314.225	24.1859	C21H30O2	[M]+	Lipids and lipid-like molecules	Steroids and steroid derivatives	Pregnane steroids	Endocrine and metabolic disease; Cancer: overview; Cell growth and death; Endocrine system; Lipid metabolism; Cancer: specific types; Target-based classification: Nuclear receptors; Global and overview maps	C00410	57-83-0	HMDB0001830	BioDeepDB	2	6.2681e+06	3.31103e+06	121.56	2.36234e+06	1.31205e+06	118.78	3.38773e+06	2.52836e+06	91.82	6.71689e+06	3.1938e+06	138.92
633	M314T774	9,10-DHOME	314.242	773.8	314.246	12.0926	C18H34O4	[M]-	Lipids and lipid-like molecules	Fatty Acyls	Fatty acids and conjugates	Lipid metabolism	C14828	263399-34-4	HMDB0004704	BioDeepDB	2	3.14505e+06	2.53596e+06	80.34	2.14476e+07	1.05769e+07	140.41	2.346e+07	1.99601e+07	109.6	4.58308e+06	3.42283e+06	100.3
634	M316T705	Decanoyl-L-carnitine	316.248	704.7	315.241	0.00331072	C17H33NO4	[M+H]+	NULL				C03299	3992-45-8	HMDB00651	BioDeepDB	2	6.19858e+07	3.13787e+07	133.47	2.1577e+08	1.26731e+08	108.93	1.85113e+08	6.05545e+07	275.22	7.11599e+07	5.34083e+07	118.42
635	M316T812	15-Deoxy-d-12,14-PGJ2	316.213	812.1	316.204	28.4618	C20H28O3	[M]-	Lipids and lipid-like molecules	Fatty Acyls	Eicosanoids	Lipid metabolism	C14717	87893-55-8	HMDB0005079	BioDeepDB	2	2.30266e+06	607213	188.02	4.58731e+06	1.59978e+06	161.56	3.74198e+06	2.21433e+06	110.84	4.30563e+06	2.11791e+06	146.83
636	M317T169	Nicotinic acid mononucleotide	317.021	168.5	336.048	28.7354	C11H15NO9P	[M-H2O-H]-	Hydrocarbon derivatives	Azacyclic compounds	Alcohols and polyols	Metabolism of cofactors and vitamins; Global and overview maps	C01185	321-02-8	HMDB0001132	MetaDNA	2	210289	176090	112.82	148079	67921	123.54	69667	32288.4	157.17	313969	86952.8	354.31
637	M317T811	Nateglinide	317.207	811.2	317.199	24.2744	C19H27NO3	[M]-	Organic acids and derivatives	Carboxylic acids and derivatives	Amino acids, peptides, and analogues		C12508	105816-04-4	HMDB0014869	MoNA	2	1.09408e+07	1.57596e+06	410.42	1.08687e+07	3.84853e+06	175.96	6.93426e+06	4.55627e+06	103.13	2.07274e+08	5.84136e+06	938.92
638	M317T826	5-KETE	317.212	826	318.219	0.554833	C20H30O3	[M-H]-	Lipids and lipid-like molecules	Fatty Acyls	Fatty acids and conjugates	Lipid metabolism	C14732	126432-17-5/106154-18-1	HMDB0010217	BioDeepDB	2	1.63708e+07	7.91043e+06	202.02	1.47923e+08	1.34383e+07	252.86	7.75763e+07	8.6063e+06	209.7	1.98028e+07	9.06684e+06	213.94
639	M319T440	1-(4-Hydroxy-3-methoxyphenyl)-2-(2-methoxyphenoxy)propane-1,3-diol	319.127	440.4	320.126	27.5007	C17H20O6	[M-H]-	NULL				C21422	7382-59-4		MetaDNA	2	135623	48927	248.27	72782.3	43071.8	136	89569.5	24713.9	277.62	54291.9	16778.2	186.78
640	M319T450	Fluvoxamine	319.166	450	318.156	11.2794	C15H21F3N2O2	[M+H]+	Benzenoids	Benzene and substituted derivatives	Trifluoromethylbenzenes		C07571	54739-18-3	HMDB0014322	BioDeepDB	2	3.27908e+06	2.89997e+06	65.13	3.25437e+06	1.81249e+06	354.51	1.49164e+06	1.06013e+06	138.48	3.60908e+06	2.90598e+06	66.82
641	M320T417	Norfloxacin	320.139	417.3	319.133	0.58361	C16H18FN3O3	[M+H]+	Organoheterocyclic compounds	Quinolines and derivatives	Quinoline carboxylic acids	Membrane transport	C06687	70458-96-7	HMDB0015192	BioDeepDB	2	1.65566e+06	818974	159.77	2.09696e+06	1.54718e+06	100.3	1.16816e+06	869791	104.25	1.15889e+06	863957	131.4
642	M321T412	Enoxacin	321.13	411.6	320.128	17.4384	C15H17FN4O3	[M+H]+	Organoheterocyclic compounds	Diazanaphthalenes	Naphthyridines		C06979	74011-58-8	HMDB0014610	BioDeepDB	2	9.06036e+06	8.48437e+06	50.42	5.08405e+06	3.27231e+06	105.39	3.0841e+07	1.19715e+07	168.11	1.1156e+07	1.01738e+07	49.05
643	M323T495	Pseudouridine 5'-phosphate	323.021	495.1	324.036	23.2921	C9H13N2O9P	[M-H]-	Hydrocarbon derivatives	Azacyclic compounds	Alcohols and polyols	Global and overview maps; Nucleotide metabolism	C01168	1157-60-4	HMDB0001271	MetaDNA	2	1.11424e+06	593922	150.02	1.10159e+06	419425	356.16	1.42845e+06	975958	92.42	1.02177e+06	564540	128.47
644	M323T596	UMP	323.022	595.6	324.036	21.98	C9H13N2O9P	[M-H]-	Nucleosides, nucleotides, and analogues	Pyrimidine nucleotides	Pyrimidine ribonucleotides	Global and overview maps; Nucleotide metabolism	C00105	58-97-9	HMDB0000288	BioDeepDB	2	2.20094e+07	5.04838e+06	293.49	1.56998e+07	5.05899e+06	253.22	5.37471e+06	1.55186e+06	118.97	1.17547e+07	4.23233e+06	240.38
645	M323T807	CMP	323.223	806.7	323.052	6.91884	C9H14N3O8P	[M]-	Nucleosides, nucleotides, and analogues	Pyrimidine nucleotides	Pyrimidine ribonucleotides	Global and overview maps; Nucleotide metabolism	C00055	63-37-6	HMDB0000095	BioDeepDB	2	4.48705e+06	1.61733e+06	161.23	9.19923e+06	3.90107e+06	193.07	1.25356e+07	8.64738e+06	121.6	9.39633e+06	3932760	172.43
646	M325T798	11-Dehydrocorticosterone	325.184	797.6	344.199	11.3474	C21H28O4	[M-H2O-H]-	Lipids and lipid-like molecules	Steroids and steroid derivatives	Hydroxysteroids	Lipid metabolism	C05490	72-23-1	HMDB0004029	BioDeepDB	2	4.39745e+08	7.05038e+07	321.58	1.19526e+09	9.00637e+07	267.43	1.69608e+09	6.90194e+08	116.58	5.57534e+08	8.53161e+07	315.29
647	M325T90	Cellobiose	325.112	90.3	342.116	10.2549	C12H22O11	[M+H-H2O]+	NULL			Carbohydrate metabolism; Membrane transport; Global and overview maps	C00185	16462-44-5 / 528-50-7		BioDeepDB	2	1.17658e+07	8.90339e+06	81.83	1.7321e+07	9.74117e+06	156.4	1.50083e+07	3.83568e+06	257.92	1.16753e+07	7.0715e+06	132.13
648	M328T458	Docosahexaenoic acid	328.197	457.8	328.24	5.61199	C22H32O2	[M]+	Lipids and lipid-like molecules	Fatty Acyls	Fatty acids and conjugates	Lipid metabolism	C06429	6217-54-5	HMDB0002183	BioDeepDB	2	3.45313e+06	1.83932e+06	111.54	1.13011e+07	8.60143e+06	96.72	1.85751e+07	3.88213e+06	442.87	3.75875e+06	2.06577e+06	117.19
649	M329T453	Labetalol	329.182	453.3	328.179	13.2936	C19H24N2O3	[M+H]+	Benzenoids	Benzene and substituted derivatives	Benzoic acids and derivatives		C07063	36894-69-6	HMDB0014736	BioDeepDB	2	1.19026e+06	534017	140.15	3.09694e+06	1.48169e+06	186.31	3.22177e+06	891220	183.53	1.12151e+06	535628	128.88
650	M329T608	9,10,13-TriHOME	329.234	608.3	330.241	0.838311	C18H34O5	[M-H]-	Hydrocarbon derivatives	Carboxylic acids and derivatives	Alcohols and polyols	Lipid metabolism	C14835	29907-57-1	HMDB0004710	MetaDNA	2	1.85088e+06	1.36607e+06	113.26	1.23922e+08	8.91647e+06	845.44	3.38572e+06	2.19036e+06	103.42	2.05523e+06	1.52086e+06	92.09
651	M329T658	9,10-Dihydroxy-12,13-epoxyoctadecanoate	329.233	657.7	330.241	0.376633	C18H34O5	[M-H]-	Hydrocarbon derivatives	Carboxylic acids and derivatives	Alcohols and polyols	Lipid metabolism	C14837			MetaDNA	2	3.53614e+06	2.02477e+06	179.88	1.11236e+07	5.08706e+06	117.73	8.48316e+06	5.26865e+06	202.56	2.43395e+06	1.46651e+06	128.46
652	M330T428	Voriconazole	330.098	428.2	349.115	3.90793	C16H14F3N5O	[M-H2O-H]-	Benzenoids	Benzene and substituted derivatives	Phenylpropanes		C07622	137234-62-9	HMDB0014720	MoNA	2	842043	63660.5	413.4	438774	120962	209.26	1.97311e+06	443670	240.82	476707	98796.4	299.33
653	M330T457	Ampicillin	330.098	457.1	349.11	21.1755	C16H19N3O4S	[M-H2O-H]-	Organoheterocyclic compounds	Lactams	Beta lactams		C06574	69-53-4	HMDB0014559	MoNA	2	279463	34868.8	387.58	850103	76289	293.62	446790	189974	221.01	289854	76102.3	167.07
654	M330T671	Carnosol	330.179	671.3	330.183	11.5089	C20H26O4	[M]-	Lipids and lipid-like molecules	Prenol lipids	Terpene lactones		C09069	5957-80-2	HMDB0002121	BioDeepDB	2	90154.7	27763.2	307.77	284163	144694	124.53	171019	52228.5	209.06	337193	74113.4	231.08
655	M330T764	Ethyl icosapentate	330.246	763.8	330.256	28.7664	C22H34O2	[M]+	Lipids and lipid-like molecules	Fatty Acyls	Fatty acid esters		C16184	86227-47-6/NA	HMDB0039530	BioDeepDB	2	1.39362e+07	1.23668e+07	80.06	1.38643e+07	9.8828e+06	84.68	6.89079e+06	5.75834e+06	48.88	1.95201e+07	1.43586e+07	103.02
656	M330T793	Docosapentaenoic acid (22n-3)	330.253	793.1	330.256	9.68955	C22H34O2	[M]-	Lipids and lipid-like molecules	Fatty Acyls	Fatty acids and conjugates	Lipid metabolism	C16513	24880-45-3	HMDB0006528	BioDeepDB	2	5.42976e+08	3.23305e+07	271.64	1.38018e+09	5.39357e+07	222.28	8.03722e+08	4.81724e+07	233.71	4.85398e+08	3.77343e+07	503.48
657	M331T603	Ipratropium	331.209	603.2	332.223	18.5492	C20H30NO3	[M]+	Alkaloids and derivatives	Tropane alkaloids			C07052	60205-81-4	HMDB0014476	mzCloud	2	1.75814e+06	182586	225.84	1.23579e+07	6.29394e+06	133.62	1.85207e+07	3.0002e+06	616.62	2.22085e+06	278993	198.16
658	M331T716	Prostaglandin D3	331.191	716.1	350.209	1.47951	C20H30O5	[M-H2O-H]-	Lipids and lipid-like molecules	Fatty Acyls	Eicosanoids		C13802	71902-47-1	HMDB0003034	BioDeepDB	2	1.51287e+06	794248	209.71	1.75367e+06	498027	365.28	1.22555e+06	623534	132.2	1.67008e+06	705310	182.83
659	M331T794	dAMP	331.002	794.3	331.068	2.15819	C10H14N5O6P	[M]+	Nucleosides, nucleotides, and analogues	Purine nucleotides	Purine deoxyribonucleotides	Global and overview maps; Nucleotide metabolism	C00360	653-63-4	HMDB0000905	BioDeepDB	2	1.64726e+06	1.11184e+06	152.68	1.97467e+06	1.11549e+06	283.49	940267	977822	50.38	3.54504e+06	1.03529e+06	735.47
660	M332T583	Nizatidine	332.112	582.8	331.114	26.0241	C12H21N5O2S2	[M+H]+	Organoheterocyclic compounds	Azoles	Thiazoles		C07270	76963-41-2	HMDB0014723	MoNA	2	6.15308e+06	1.0043e+06	426.07	5.88986e+06	2132040	147.41	1.57521e+07	5.30186e+06	213.82	3.71767e+06	1.27228e+06	170.62
661	M333T490	Spectinomycin	333.155	490	332.158	29.4893	C14H24N2O7	[M+H]+	Organoheterocyclic compounds	Dioxanes	1,4-dioxanes		C02078	1695-77-8	HMDB0015055	BioDeepDB	2	3.45632e+06	1.94813e+06	126.09	4.44358e+06	3.9348e+06	83.13	7.30842e+06	3.78522e+06	241.07	2.20063e+06	1.2571e+06	120.04
662	M333T718	Prostaglandin B2	333.207	718	334.214	0.300114	C20H30O4	[M-H]-	Lipids and lipid-like molecules	Fatty Acyls	Eicosanoids	Lipid metabolism; Nervous system; Global and overview maps	C05954	13367-85-6	HMDB0004236	BioDeepDB	2	260492	148449	130.35	4.96001e+06	1.92177e+06	288.59	1.62413e+06	896734	189.5	392758	129729	192.16
663	M333T755	12-Keto-leukotriene B4	333.207	755.2	334.214	0	C20H30O4	[M-H]-	Lipids and lipid-like molecules	Fatty Acyls	Eicosanoids	Lipid metabolism	C05949	136696-10-1	HMDB0004234	BioDeepDB	2	1.17678e+06	734782	128.52	1.57328e+06	1.52278e+06	66.94	2.66334e+06	1610412	238.05	1.42449e+06	773528	307.62
664	M333T768	Prostaglandin H2	333.207	767.6	352.225	1.17044	C20H32O5	[M-H2O-H]-	Lipids and lipid-like molecules	Fatty Acyls	Eicosanoids	Nervous system; Endocrine system; Lipid metabolism; Immune system; Structure-based classification; Global and overview maps	C00427	42935-17-1	HMDB0001381	BioDeepDB	2	9.06721e+06	4.57992e+06	387.6	1.60038e+07	4.31773e+06	164.94	2.39189e+07	6.78097e+06	155.97	7.24325e+06	4.43064e+06	141.97
665	M334T731	Nicotinamide ribotide	334.295	731	334.057	2.36888	C11H15N2O8P	[M]+	Nucleosides, nucleotides, and analogues	Pyridine nucleotides	Nicotinamide nucleotides	Metabolism of cofactors and vitamins; Global and overview maps	C00455	1094-61-7	HMDB0000229	BioDeepDB	2	1.64246e+07	6.92645e+06	196.41	3.01542e+07	2.29253e+07	126.85	9.69244e+07	1.73137e+07	375.26	1.71476e+07	7.06659e+06	223.43
666	M335T679	Lipoxin B4	335.221	679.2	352.225	1.89937	C20H32O5	[M+H-H2O]+	Lipids and lipid-like molecules	Fatty Acyls	Eicosanoids	Lipid metabolism	C06315	98049-69-5 / 92950-25-9	HMDB0005082	BioDeepDB	2	1.51313e+06	589891	155.65	5.03983e+06	2.57289e+06	225.45	2.96358e+06	2.42168e+06	99.27	2.25626e+06	555721	211.63
667	M335T799	Prostaglandin A1	335.223	798.6	336.23	0.823332	C20H32O4	[M-H]-	Lipids and lipid-like molecules	Fatty Acyls	Eicosanoids		C04685	14152-28-4	HMDB0002656	BioDeepDB	2	3.55382e+06	2.17686e+06	159.93	4.70102e+06	2.29337e+06	141.05	2.97735e+06	1.0092e+06	160.27	3.03721e+06	2.22199e+06	95.74
668	M335T810	12-Keto-tetrahydro-leukotriene B4	335.223	809.6	336.23	0	C20H32O4	[M-H]-	Lipids and lipid-like molecules	Fatty Acyls	Eicosanoids	Nervous system; Sensory system; Digestive system; Endocrine system; Lipid metabolism; Signaling molecules and interaction; Structure-based classification; Global and overview maps	C02165	71160-24-2	HMDB0002995	BioDeepDB	2	5.82875e+06	3.3413e+06	135.25	2.46453e+07	1.47496e+07	119.01	7.55828e+07	2.73671e+07	291.33	6.52342e+06	2.15614e+06	162.41
669	M336T380	Dicumarol	336.073	380.3	336.063	27.6733	C19H12O6	[M]-	Benzenoids	Benzopyrans	1-benzopyrans		C00796	66-76-2	HMDB0014411	MetaDNA	2	672530	325124	205.87	301330	158719	182.09	95500.8	43022.3	199.61	237598	130348	174.95
670	M336T453	4-Chloro-17alpha-methyl-17beta-hydroxy-4-androsten-3-one	336.193	452.6	336.186	21.0954	C20H29ClO2	[M]+	NULL	Drugs of Abuse/Illegal Drugs; Sports Doping Drugs			C15358			mzCloud	2	3.9745e+06	4.22999e+06	26.98	5.11953e+06	3.982e+06	92.87	9.17807e+06	5.05438e+06	275.36	4.52411e+06	4.31712e+06	82.69
671	M337T804	5,6-DHET	337.239	803.6	338.246	1.11494	C20H34O4	[M-H]-	Lipids and lipid-like molecules	Fatty Acyls	Eicosanoids	Lipid metabolism; Nervous system; Global and overview maps	C14772	213382-49-1	HMDB0002343	BioDeepDB	2	4.7488e+06	2.25263e+06	161.51	4.08758e+06	2.04098e+06	119.81	1.02239e+07	8.7109e+06	78.64	3.02079e+06	1.51528e+06	175.42
672	M337T834	8,9-DiHETrE	337.239	834	338.246	0.521886	C20H34O4	[M-H]-	Lipids and lipid-like molecules	Fatty Acyls	Eicosanoids	Lipid metabolism; Nervous system; Global and overview maps	C14773	192461-96-4	HMDB0002311	BioDeepDB	2	9.16611e+06	3.60543e+06	436.4	1.58749e+07	6.9793e+06	155.65	2.57218e+07	1.26759e+07	115.7	6.47173e+06	4.16878e+06	110.75
673	M337T87	Kyotorphin	337.171	86.6	337.175	0.0393902	C15H23N5O4	[M]+	Organic acids and derivatives	Carboxylic acids and derivatives	Amino acids, peptides, and analogues		C02993	70904-56-2	HMDB0005768	BioDeepDB	2	1.63761e+07	1.48674e+07	65.23	4.68843e+07	1.54001e+07	421.52	1.73438e+07	1.43535e+07	58.85	1.87258e+07	1.40343e+07	224.01
674	M338T821	Erucic acid	338.209	820.5	338.318	0.660361	C22H42O2	[M]-	Lipids and lipid-like molecules	Fatty Acyls	Fatty acids and conjugates	Lipid metabolism	C08316	112-86-7	HMDB0002068	BioDeepDB	2	1.69776e+06	942265	296.04	3.12651e+06	1.92594e+06	174.7	1.91418e+06	1.41744e+06	82.51	2.62958e+06	929684	366.17
675	M339T815_1	Fructose 1,6-bisphosphate	339.2	815.1	339.996	0.413859	C6H14O12P2	[M-H]-	Organic oxygen compounds	Organooxygen compounds	Carbohydrates and carbohydrate conjugates	Cancer: overview; Signal transduction; Endocrine system; Amino acid metabolism; Energy metabolism; Global and overview maps	C00354	488-69-7	HMDB0001058	BioDeepDB	2	3.93183e+09	1.18756e+08	177.48	4.0351e+09	1.83606e+08	213.8	1.88911e+09	9.4381e+07	234.03	3.76577e+09	2.03851e+08	203.95
676	M341T103	Trehalose	341.108	102.8	342.116	0.66786	C12H22O11	[M-H]-	Organic oxygen compounds	Organooxygen compounds	Carbohydrates and carbohydrate conjugates	Carbohydrate metabolism; Membrane transport; Global and overview maps	C01083	99-20-7	HMDB0000975	BioDeepDB	2	8.12511e+06	2.80686e+06	296.22	5.33141e+06	2.93117e+06	162.01	4.05158e+06	2.5443e+06	135.72	2.54424e+06	1.77451e+06	127.23
677	M342T104	Melibiose	342.118	103.7	342.116	6.43052	C12H22O11	[M]-	Organic oxygen compounds	Organooxygen compounds	Carbohydrates and carbohydrate conjugates	Carbohydrate metabolism	C05400	585-99-9 / 17296-19-4	HMDB0000048	BioDeepDB	2	3.00988e+07	1.09563e+07	240.75	1.13513e+08	6.58678e+07	109.91	4.81917e+07	1.80225e+07	147.6	3.35756e+07	9.56877e+06	180.39
678	M342T93	D-Maltose	342.139	92.6	342.116	1.43455	C12H22O11	[M]+	Organic oxygen compounds	Organooxygen compounds	Carbohydrates and carbohydrate conjugates	Membrane transport; Sensory system; Digestive system; Carbohydrate metabolism; Cell motility; Global and overview maps	C00208	69-79-4	HMDB0000163	BioDeepDB	2	6.51923e+06	3.71941e+06	156.08	9.01289e+06	6.29131e+06	110.5	5.66074e+06	3.50724e+06	108.93	4.23919e+06	2.27171e+06	141.33
679	M343T739	Sucrose	343.297	739.1	342.116	5.93623	C12H22O11	[M+H]+	Organic oxygen compounds	Organooxygen compounds	Carbohydrates and carbohydrate conjugates	Membrane transport; Sensory system; Digestive system; Carbohydrate metabolism; Global and overview maps	C00089	57-50-1	HMDB0000258	BioDeepDB	2	1.67383e+07	7.43168e+06	290.19	2.81434e+07	7.18872e+06	442.11	4.73223e+06	2.0896e+06	134.73	1.33022e+07	5.01768e+06	292.82
680	M344T312	Melibiitol	344.135	312	344.132	7.55524	C12H24O11	[M]-	Hydrocarbon derivatives	Fatty Acyls	Alcohols and polyols	Carbohydrate metabolism	C05399	497-83-6	HMDB0006791	MetaDNA	2	1.53248e+06	1.33282e+06	81.61	2.3218e+06	1.60044e+06	95.33	2.16308e+06	2008778	56.87	1.4305e+06	1.05632e+06	88.33
681	M345T688	Gibberellin A124	345.17	688.1	346.178	1.8078	C20H26O5	[M-H]-	Lipids and lipid-like molecules	Prenol lipids	Diterpenoids	Global and overview maps; Metabolism of terpenoids and polyketides	C11861	328058-46-4/19427-32-8	HMDB0037103	MoNA	2	408131	275601	122.63	986830	550935	264.67	771998	536512	105.61	600042	436294	87.71
682	M345T828	Ginkgoic acid	345.243	828.2	346.251	1.73791	C22H34O3	[M-H]-	Benzenoids	Benzene and substituted derivatives	Benzoic acids and derivatives		C10794	22910-60-7	HMDB0033897	BioDeepDB	2	2.65017e+06	521800	605.26	725595	277196	248.32	681868	282561	204.11	2.75954e+06	210547	463.77
683	M346T767_1	Cortexolone	346.331	766.8	346.214	3.46389	C21H30O4	[M]+	Lipids and lipid-like molecules	Steroids and steroid derivatives	Hydroxysteroids	Lipid metabolism; Endocrine and metabolic disease; Global and overview maps; Endocrine system	C05488	152-58-9	HMDB0000015	BioDeepDB	2	9.57433e+07	6.53053e+07	129.42	4.88772e+08	1.61451e+08	171.32	1.24123e+08	6.98909e+07	151.55	1.35698e+08	6.04796e+07	224.75
684	M347T615	dGMP	347.162	615.4	347.063	24.9225	C10H14N5O7P	[M]-	Nucleosides, nucleotides, and analogues	Purine nucleotides	Purine deoxyribonucleotides	Global and overview maps; Nucleotide metabolism	C00362	902-04-5	HMDB0001044	BioDeepDB	2	1.06674e+06	710140	258.14	775892	681128	64.87	630790	545361	68.38	992770	743205	123.12
685	M347T692	Gibberellin A53	347.186	692.2	348.194	1.14635	C20H28O5	[M-H]-	Lipids and lipid-like molecules	Prenol lipids	Diterpenoids	Global and overview maps; Metabolism of terpenoids and polyketides	C06094	51576-08-0	HMDB0036895	MoNA	2	7.11686e+06	46233.9	926.15	687715	39936.2	416.63	880331	28123.4	355.6	1.62983e+06	35841.4	433.09
686	M347T719	Corticosterone	347.221	718.6	346.214	1.65889	C21H30O4	[M+H]+	Lipids and lipid-like molecules	Steroids and steroid derivatives	Hydroxysteroids	Lipid metabolism; Neurodegenerative disease; Global and overview maps; Endocrine system	C02140	50-22-6	HMDB0001547	MoNA	2	1.42165e+06	1.01231e+06	97.41	952449	345073	161.45	2.80277e+06	921268	190.15	1.57406e+06	1.35611e+06	98.33
687	M349T495	Estrone sulfate	349.113	495	350.119	5.37364	C18H22O5S	[M-H]-	Benzenoids	Organic oxides	Arylsulfates	Lipid metabolism; Digestive system	C02538	481-97-0	HMDB0001425	MetaDNA	2	986594	361441	217.11	5.86759e+06	336403	824.13	346281	303376	51.52	694518	469710	152.7
688	M349T595	Prostaglandin E3	349.202	595.3	350.209	0.790373	C20H30O5	[M-H]-	Lipids and lipid-like molecules	Fatty Acyls	Eicosanoids		C06439	802-31-3	HMDB0002664	BioDeepDB	2	660626	81115.2	276.01	989061	467786	201.2	203974	173790	75.63	539665	59620.8	330.14
689	M351T656	11-Dehydro-thromboxane B2	351.216	656	368.22	9.20802	C20H32O6	[M+H-H2O]+	Lipids and lipid-like molecules	Fatty Acyls	Eicosanoids	Lipid metabolism; Nervous system; Global and overview maps	C05964	67910-12-7	HMDB0004242	BioDeepDB	2	592859	70896.2	210.49	1.59267e+06	1.33271e+06	83.46	535466	471117	87.41	681056	58684.7	284.71
690	M351T689	Lipoxin A4	351.218	689.3	352.225	0.21639	C20H32O5	[M-H]-	Lipids and lipid-like molecules	Fatty Acyls	Eicosanoids	Lipid metabolism; Infectious disease: parasitic; Signaling molecules and interaction	C06314	89663-86-5	HMDB0004385	BioDeepDB	2	411495	225362	150.35	1.49319e+06	920564	179.59	1.24167e+06	841183	91.87	498438	233339	161.31
691	M353T614	Prostaglandin F2a	353.233	613.9	354.241	0.498254	C20H34O5	[M-H]-	Lipids and lipid-like molecules	Fatty Acyls	Eicosanoids	Nervous system; Signal transduction; Digestive system; Endocrine system; Lipid metabolism; Signaling molecules and interaction; Global and overview maps	C00639	551-11-1	HMDB0001139	BioDeepDB	2	595684	164814	205.9	1.37974e+06	702725	203.89	312896	198315	87.95	235967	107089	138.37
692	M353T767	Yohimbine	353.178	766.6	354.194	24.1351	C21H26N2O3	[M-H]-	Alkaloids and derivatives	Yohimbine alkaloids			C09256	146-48-5	HMDB0015464	BioDeepDB	2	188514	58378.8	159.6	868602	145303	305.99	338537	262998	110.49	610072	460271	119.62
693	M356T688	(4Z,7Z,10Z,13Z,16Z,19Z)-Docosahexaenoic acid ethyl ester	356.262	688.2	356.272	25.8237	C24H36O2	[M]+	NULL				C16185	81926-94-5		mzCloud	2	2.05976e+06	853953	165.17	1.86187e+06	662710	145.35	1.03192e+06	417972	199.71	1.01543e+06	349973	180.2
694	M357T103	Cellobionate	357.103	102.7	358.111	0.907299	C12H22O12	[M-H]-	NULL				C20888			MetaDNA	2	2.42895e+06	1.04018e+06	131.17	7.39182e+06	1.74625e+06	296.69	2.55833e+06	1.26321e+06	168.73	1.53334e+06	719695	211.68
695	M360T461_2	Rosmarinic acid	360.237	461.5	360.084	1.36588	C18H16O8	[M]+	Phenylpropanoids and polyketides	Cinnamic acids and derivatives	Hydroxycinnamic acids and derivatives	Amino acid metabolism; Global and overview maps	C01850	537-15-5 / 20283-92-5 537-15-5 / 20283-92-5	HMDB0003572	BioDeepDB	2	1.52816e+07	9.27015e+06	213.21	1.50613e+07	9.88687e+06	97.19	5.71583e+06	5.167e+06	59.38	1.14747e+07	7.901e+06	201
696	M361T492	Nitrendipine	361.139	492.5	360.132	0.452535	C18H20N2O6	[M+H]+	Organoheterocyclic compounds	Pyridines and derivatives	Hydropyridines		C07713	39562-70-4 / 84845-75-0	HMDB0015187	BioDeepDB	2	1.02484e+06	645672	105.16	587310	366918	116.79	228758	143937	117.9	7.18625e+06	938520	929.68
697	M361T653	Cortisone	361.2	652.8	360.194	0.0713273	C21H28O5	[M+H]+	Lipids and lipid-like molecules	Steroids and steroid derivatives	Hydroxysteroids	Cancer: overview; Excretory system; Lipid metabolism; Cancer: specific types; Target-based classification: Nuclear receptors; Global and overview maps	C00762	53-06-5	HMDB0002802	BioDeepDB	2	1.79031e+06	357306	233.74	685551	62331.7	252.66	99158.6	11493.5	177.1	1.46692e+06	271537	180.45
698	M361T750	2-Arachidonoylglycerol	361.273	750.2	378.277	8.39809	C23H38O4	[M+H-H2O]+	Lipids and lipid-like molecules	Endocannabinoids		Environmental adaptation; Nervous system; Signaling molecules and interaction	C13856	53847-30-6	HMDB0004666	mzCloud	2	6.22676e+06	4.40945e+06	90.64	6.57404e+06	5.5309e+06	76.55	6.37332e+06	5.18899e+06	78.65	6.42547e+06	5.34914e+06	72.49
699	M362T733_1	Thyrotropin releasing hormone	362.325	733	362.17	4.97977	C16H22N6O4	[M]+	Organic acids and derivatives	Carboxylic acids and derivatives	Amino acids, peptides, and analogues		C03958	24305-27-9	HMDB0060080	BioDeepDB	2	1.15809e+08	5.06091e+07	227.95	2.26463e+08	1.22337e+08	145.75	4.81541e+08	7.86992e+07	528.37	7.18659e+07	5.51393e+07	161.21
700	M363T648_1	Cortisol	363.216	647.8	362.209	2.34317	C21H30O5	[M+H]+	Lipids and lipid-like molecules	Steroids and steroid derivatives	Hydroxysteroids	Endocrine and metabolic disease; Cancer: overview; Excretory system; Digestive system; Endocrine system; Lipid metabolism; Signaling molecules and interaction; Cancer: specific types; Target-based classification: Nuclear receptors; Global and overview maps	C00735	50-23-7	HMDB0000063	BioDeepDB	2	1.26902e+07	9.06929e+06	106.59	8.73668e+06	4.37256e+06	112.6	3.32673e+06	2.67298e+06	68.33	1.32419e+07	8.19801e+06	98.72
701	M363T80_1	GMP	362.923	80	363.058	9.8873	C10H14N5O8P	[M]+	Nucleosides, nucleotides, and analogues	Purine nucleotides	Purine ribonucleotides	Drug resistance: antineoplastic; Signal transduction; Sensory system; Nucleotide metabolism; Chemical structure transformation maps; Global and overview maps	C00144	85-32-5	HMDB0001397	BioDeepDB	2	4.01398e+10	1.19537e+09	145.23	1.35405e+10	8.61002e+08	286.95	9.61564e+09	7.26798e+08	356.64	3.62184e+10	8.81063e+08	148.59
702	M365T430	Pyridaben	365.156	430.3	364.138	29.916	C19H25ClN2OS	[M+H]+	NULL				C18614	96489-71-3		BioDeepDB	2	5.26571e+07	2.15692e+07	140.86	1.09359e+07	4.17505e+06	241.38	2.46423e+07	1.29175e+07	161.26	6.70066e+07	2.41353e+07	212.59
703	M365T592	Tetrahydrocortisone	365.231	591.9	364.225	2.94608	C21H32O5	[M+H]+	Lipids and lipid-like molecules	Steroids and steroid derivatives	Hydroxysteroids	Lipid metabolism	C05470	53-05-4	HMDB0000903	mzCloud	2	1.73827e+06	1.0456e+06	172.31	738196	313371	132.97	203130	130167	144.38	1.17661e+06	687284	144.25
704	M367T495	1-O-Sinapoyl-beta-D-glucose	367.106	495.2	386.121	7.32765	C17H22O10	[M-H2O-H]-	Benzenoids	Benzene and substituted derivatives	Alcohols and polyols	Biosynthesis of other secondary metabolites	C01175			MetaDNA	2	561382	227481	338.44	273184	140732	142.39	132768	52182.4	219.61	492726	205143	175.34
705	M368T632_1	Dehydroepiandrosterone sulfate	368.16	631.9	368.166	14.3959	C19H28O5S	[M]-	Lipids and lipid-like molecules	Steroids and steroid derivatives	Sulfated steroids	Lipid metabolism; Digestive system	C04555	651-48-9/78590-17-7	HMDB0001032	BioDeepDB	2	1.07488e+08	1.84536e+07	261.02	5.87796e+07	2.89838e+07	188.22	4.39156e+08	8.63168e+07	239.01	6.95847e+08	7.59128e+07	234.43
706	M369T585	Thromboxane B2	369.228	584.9	370.236	1.14834	C20H34O6	[M-H]-	Lipids and lipid-like molecules	Fatty Acyls	Eicosanoids	Lipid metabolism; Nervous system; Global and overview maps; Digestive system	C05963	54397-85-2	HMDB0003252	BioDeepDB	2	1.31954e+06	552751	152.79	5.65732e+06	4.81376e+06	76.65	3.76704e+06	2.81009e+06	139.4	1.87675e+06	484611	276.08
707	M369T656	6-Ketoprostaglandin E1	369.226	656.2	368.22	2.10169	C20H32O6	[M+H]+	Lipids and lipid-like molecules	Fatty Acyls	Eicosanoids	Lipid metabolism; Global and overview maps	C05962	67786-53-2	HMDB0004241	BioDeepDB	2	3.04003e+06	533991	270.96	3.51242e+06	3.00476e+06	80.91	1.60808e+06	839550	238.18	1.92548e+06	441679	477.71
708	M369T658_2	Quassin	369.173	657.5	388.189	8.64093	C22H28O6	[M-H2O-H]-	Lipids and lipid-like molecules	Prenol lipids	Terpene lactones		C08778	76-78-8	HMDB0036587	MoNA	2	8.79819e+08	3.92056e+07	269.86	4.54874e+09	7.26594e+07	285.16	5.87704e+08	4.99244e+07	264.84	4.96422e+09	1.74088e+08	209.76
709	M371T813	Deoxycorticosterone acetate	371.066	813	372.23	0.153433	C23H32O4	[M-H]-	NULL				C14554	56-47-3		BioDeepDB	2	1.43496e+07	3.77001e+06	182.7	1.01904e+07	4.90965e+06	155.43	2.25127e+07	1.36513e+07	151.8	1.89894e+07	4.15206e+06	166.98
710	M374T764	3-Oxo-5beta-cholanate	374.276	764.4	374.282	15.8157	C24H38O3	[M]+	NULL				C03070	1553-56-6		BioDeepDB	2	4.41582e+07	1.49928e+07	256.4	2.35692e+07	8.48048e+06	234.22	8.98321e+06	6.55154e+06	122.01	1.78412e+07	6.7173e+06	196.83
711	M375T390	Hydroxyzine	375.187	390	374.176	8.79562	C21H27ClN2O2	[M+H]+	Benzenoids	Benzene and substituted derivatives	Diphenylmethanes		C07045	68-88-2	HMDB0014697	BioDeepDB	2	3.84961e+06	1.92167e+06	184.73	5.9086e+06	4.07894e+06	112.36	8.8727e+06	7.02703e+06	76.27	6.45957e+06	2.01983e+06	546.67
712	M376T800_1	Riboflavin	376.258	800	376.138	3.22002	C17H20N4O6	[M]+	Organoheterocyclic compounds	Pteridines and derivatives	Alloxazines and isoalloxazines	Metabolism of cofactors and vitamins; Global and overview maps; Membrane transport; Digestive system	C00255	83-88-5	HMDB0000244	BioDeepDB	2	3.73094e+08	1.01362e+08	244.15	4.04096e+08	1.58408e+08	227.69	5.71864e+08	1.01773e+08	176.69	3.00429e+08	1.03569e+08	340.79
713	M376T802_1	Lithocholic acid	376.311	802.4	376.298	3.52015	C24H40O3	[M]+	Organic compounds	Lipids and lipid-like molecules	Steroids and steroid derivatives	Lipid metabolism; Digestive system	C03990	434-13-9	HMDB0000761	BioDeepDB	2	8.96637e+07	4.19741e+07	173.83	1.17557e+08	6.74876e+07	120.06	1.0679e+08	7.29437e+07	100.17	5.74974e+07	3.72923e+07	120.63
714	M377T794	Ergocalciferol	377.27	794	396.339	5.02457	C28H44O	[M-H2O-H]-	Lipids and lipid-like molecules	Steroids and steroid derivatives	Vitamin D and derivatives	Lipid metabolism; Global and overview maps	C05441	50-14-6	HMDB0000900	BioDeepDB	2	4.36868e+09	1.00826e+08	217.46	1.9966e+09	1.0259e+08	233.26	8.69092e+08	5.07723e+07	293.96	2.89097e+09	8.83028e+07	288.67
715	M380T796_2	Sphingosine 1-phosphate	380.257	796	379.249	2.16696	C18H38NO5P	[M+H]+	Lipids and lipid-like molecules	Sphingolipids	Phosphosphingolipids	Signal transduction; Lipid metabolism; Signaling molecules and interaction; Infectious disease: bacterial; Immune system; Global and overview maps	C06124	26993-30-6	HMDB0000277	BioDeepDB	2	4.19309e+08	1.04873e+08	396.63	6.31551e+08	1.32139e+08	235.47	2.08293e+08	1.40028e+08	78.56	4.334e+08	1.27545e+08	280.43
716	M382T809	Sphinganine 1-phosphate	382.271	808.6	381.264	1.91057	C18H40NO5P	[M+H]+	Lipids and lipid-like molecules	Sphingolipids	Phosphosphingolipids	Lipid metabolism; Global and overview maps; Signaling molecules and interaction	C01120	19794-97-9	HMDB0001383	BioDeepDB	2	2.34267e+07	1.62835e+07	97.49	2.54672e+07	2.31057e+07	59.54	3.949e+07	1.82691e+07	407.28	2.57899e+07	1.79967e+07	119.25
717	M383T159_1	Acetyl-maltose	383.122	158.9	384.127	7.24578	C14H24O12	[M-H]-	Hydrocarbon derivatives	Carboxylic acids and derivatives	Alcohols and polyols		C02130			MetaDNA	2	7.03082e+06	3.85441e+06	126.03	7.46009e+06	2.9787e+06	162.06	3.42832e+06	1.79775e+06	222.65	7.21037e+06	3.16474e+06	164.84
718	M383T309	S-Adenosylhomocysteine	383.114	308.6	384.122	0.792374	C14H20N6O5S	[M-H]-	Nucleosides, nucleotides, and analogues	5'-deoxyribonucleosides	5'-deoxy-5'-thionucleosides	Amino acid metabolism; Global and overview maps	C00021	979-92-0	HMDB0000939	BioDeepDB	2	321397	248835	114.94	156420	58110.3	145.71	2.38422e+06	15051.5	775.68	296265	203276	125.09
719	M384T733	Desmosterol	384.307	733	384.339	3.76112	C27H44O	[M]+	Lipids and lipid-like molecules	Steroids and steroid derivatives	Cholestane steroids	Lipid metabolism; Global and overview maps	C01802	313-04-2	HMDB0002719	BioDeepDB	2	987264	462910	135.21	3.53104e+06	1.44994e+06	135.71	5.504e+06	1.71202e+06	109.72	1.13211e+06	549184	183.45
720	M387T758	Bufalin	387.252	757.9	386.246	2.35594	C24H34O4	[M+H]+	NULL				C16922	465-21-4		BioDeepDB	2	1.4682e+06	1.14828e+06	87.97	1.62629e+06	559491	207.22	828931	269801	208.27	2.37365e+06	1484960	119.77
721	M391T765	Allocholic acid	391.283	764.7	408.288	8.00954	C24H40O5	[M+H-H2O]+	Lipids and lipid-like molecules	Steroids and steroid derivatives	Bile acids, alcohols and derivatives	Lipid metabolism; Global and overview maps; Digestive system	C00695	2464-18-8/81-25-4	HMDB0000505	MoNA	2	4.99201e+07	1.02112e+07	397.31	1.45442e+07	4.52476e+06	273.92	2.3553e+06	1.32273e+06	134.87	1.06933e+07	4.54051e+06	190.68
722	M391T804_2	Chenodeoxycholic acid	391.286	804.1	392.293	0.960934	C24H40O4	[M-H]-	Lipids and lipid-like molecules	Steroids and steroid derivatives	Bile acids, alcohols and derivatives	Lipid metabolism; Global and overview maps; Digestive system	C02528	474-25-9	HMDB0000518	BioDeepDB	2	1.61828e+09	9.71953e+07	287	1.64296e+09	4.28982e+07	348.36	9.23113e+08	3.32022e+07	274.77	9.77855e+08	1.88343e+07	414.56
723	M392T804_1	Deoxycholic acid	392.288	804.1	392.293	3.61155	C24H40O4	[M]-	Lipids and lipid-like molecules	Steroids and steroid derivatives	Bile acids, alcohols and derivatives	Lipid metabolism; Digestive system	C04483	83-44-3	HMDB0000626	BioDeepDB	2	1.07886e+08	2.3048e+07	242.95	1.2557e+08	9.05113e+06	278.97	1.58746e+07	2.4832e+06	539.45	4.54062e+07	5.00888e+06	354.93
724	M393T447_2	Ursodeoxycholic acid	393.208	446.6	392.293	3.91139	C24H40O4	[M+H]+	Lipids and lipid-like molecules	Steroids and steroid derivatives	Bile acids, alcohols and derivatives	Lipid metabolism	C07880	128-13-2	HMDB0000946	BioDeepDB	2	1.62681e+08	1.43896e+08	71.65	4.45418e+07	2.6281e+07	247.79	3.94804e+08	1.66808e+08	407.84	2.41128e+08	1.66813e+08	170.97
725	M393T667	Sparfloxacin	393.172	667.5	392.166	2.73671	C19H22F2N4O3	[M+H]+	Organoheterocyclic compounds	Quinolines and derivatives	Quinoline carboxylic acids	Membrane transport	C07662	110871-86-8	HMDB0015339	BioDeepDB	2	3.13527e+06	316449	463.39	1.50515e+06	790270	360.89	782373	503396	157.64	1.89232e+06	729893	135.52
726	M397T818	5-Dehydroepisterol	397.342	818	396.339	0.721777	C28H44O	[M+H]+	Lipids and lipid-like molecules	Steroids and steroid derivatives	Ergostane steroids	Lipid metabolism; Global and overview maps	C15780	23582-83-4	HMDB0006848	BioDeepDB	2	2.61038e+06	749786	327.91	8.19172e+06	1.09262e+06	731.73	2.09427e+06	1.21026e+06	107.06	1.8978e+06	894821	159.28
727	M398T800_1	S-Adenosylmethionine	398.24	800	398.137	3.06634	C15H22N6O5S	[M]+	NULL			Biosynthesis of other secondary metabolites; Metabolism of terpenoids and polyketides; Amino acid metabolism; Folding, sorting and degradation; Chemical structure transformation maps; Global and overview maps	C00019	17176-17-9		BioDeepDB	2	2.05034e+07	1.95061e+07	75.32	2.38069e+07	2.25073e+07	73.24	5.65533e+08	2.72802e+07	522.11	2.10372e+07	2.2982e+07	57.42
728	M398T801	Mitragynine	398.228	801.1	398.221	19.3356	C23H30N2O4	[M]-	Alkaloids and derivatives	Corynanthean-type alkaloids			C09226	6202-22-8/4098-40-2	HMDB0041933	MoNA	2	2.70335e+06	940511	619.35	3.53245e+06	1.26044e+06	276.38	1.74791e+06	1.28223e+06	117.11	1.77077e+06	1.29854e+06	101.22
729	M399T712	3beta,5beta-Ketodiol	399.325	712.2	416.329	7.34741	C27H44O3	[M+H-H2O]+	NULL			Metabolism of terpenoids and polyketides	C16493	39219-57-3		BioDeepDB	2	2.10017e+06	1.58076e+06	89.33	1.75992e+06	1.42218e+06	121.09	1.08756e+06	959381	64.92	2.51747e+06	1.23558e+06	259.15
730	M399T790	Palmitoyl-L-carnitine	399.329	790	399.335	13.8152	C23H45NO4	[M]+	NULL			Lipid metabolism; Global and overview maps	C02990	2364-67-2		BioDeepDB	2	4.20247e+06	2.51924e+06	118.72	1.35854e+07	1.01945e+07	117.8	5.85212e+06	3.6683e+06	108.41	3.52365e+06	2.22597e+06	97.26
731	M401T620	Cortisone acetate	401.2	620.3	402.204	7.47757	C23H30O6	[M-H]-	Lipids and lipid-like molecules	Steroids and steroid derivatives	Pregnane steroids		C08173	50-04-4	HMDB0015459	BioDeepDB	2	692702	443176	118.43	626692	340965	181.33	251396	199559	93.35	466168	232254	207.96
732	M402T420	25-Hydroxycholesterol	402.212	419.7	402.35	0.739337	C27H46O2	[M]+	Lipids and lipid-like molecules	Steroids and steroid derivatives	Cholestane steroids	Lipid metabolism	C15519	2140-46-7	HMDB0006247	BioDeepDB	2	1.10192e+06	768029	90.47	1.06109e+06	962217	67.72	853245	461223	96.6	1.83189e+06	693429	275.11
733	M405T683	3alpha,7alpha-Dihydroxy-12-oxo-5beta-cholanate	405.263	682.7	406.272	3.76051	C24H38O5	[M-H]-	Hydrocarbon derivatives	Carboxylic acids and derivatives	Alcohols and polyols		C01292	2458-08-4		MetaDNA	2	778879	371505	152.36	840325	183117	239.22	519447	55906.2	222.02	438745	39037.7	452.66
734	M407T777	1-palmitoyl-dihydroxyacetone-phosphate	407.219	777.2	408.228	2.51461	C19H37O7P	[M-H]-	Hydrocarbon derivatives	Carboxylic acids and derivatives	Carbohydrates and carbohydrate conjugates		C01192	17378-38-0	HMDB0062190	MetaDNA	2	4.95972e+06	3.06414e+06	161.35	1.46108e+07	6.64033e+06	129.32	6.59265e+06	4.10592e+06	84.66	1.9928e+06	1.75272e+06	78.38
735	M409T808_1	LysoPA(16_0_0_0)	409.235	808.2	410.243	3.72403	C19H39O7P	[M-H]-	Lipids and lipid-like molecules	Glycerophospholipids	Glycerophosphates		C04036		HMDB0007853	BioDeepDB	2	3.45988e+08	2.4495e+07	252.54	6.35983e+08	6.50545e+07	226.96	8.07032e+08	1.58101e+08	126.21	5.59122e+07	2.49384e+07	200.94
736	M413T396	6-Amino-6-deoxyfutalosine	413.141	395.8	413.134	17.9116	C19H19N5O6	[M]+	NULL			Metabolism of cofactors and vitamins; Global and overview maps	C20773			BioDeepDB	2	7.89949e+06	3.39819e+06	206.33	4.62665e+06	2.64988e+06	430.94	1.5927e+06	1.57783e+06	60.25	8.27296e+06	2.4906e+06	375.1
737	M414T767_2	14alpha-Hydroxy-5beta-cholest-7-ene-3,6-dione	414.298	767.1	414.313	2.8624	C27H42O3	[M]+	NULL			Metabolism of terpenoids and polyketides	C16509			BioDeepDB	2	4.16428e+08	6.26556e+07	391.43	1.11201e+08	3.52378e+07	207.61	6.52868e+07	2.60598e+07	362.89	2.0872e+08	5.31028e+07	184.86
738	M415T738	Diosgenin	415.319	737.9	414.313	3.31311	C27H42O3	[M+H]+	NULL	Endogenous Metabolites		Chemical structure transformation maps	C08898	512-04-9		mzCloud	2	2.51476e+06	1.34767e+06	235.54	2.09397e+06	1.32777e+06	136.31	1.35432e+06	852173	126.52	3.21694e+06	1.41509e+06	292.72
739	M415T806_2	Sodium deoxycholate	415.211	805.7	414.275	0.533537	C24H39O4. Na	[M+H]+	NULL				C11171	302-95-4		BioDeepDB	2	7.25464e+08	1.7317e+08	254.51	3.8732e+08	2.01673e+08	280.88	3.70091e+09	2.75758e+08	162.46	1.07217e+09	1.93837e+08	297.36
740	M416T774_1	Lithocholic acid glycine conjugate	416.315	774.3	433.319	6.80735	C26H43NO4	[M+H-H2O]+	Lipids and lipid-like molecules	Steroids and steroid derivatives	Bile acids, alcohols and derivatives		C15557	474-74-8	HMDB0000698	MoNA	2	8.19618e+07	6.5191e+07	91.74	3.8863e+07	1.61982e+07	160.07	2.2099e+07	1.28046e+07	113.07	2.95142e+07	2.25567e+07	95.65
741	M417T478	Methylprednisolone acetate	417.229	477.7	416.22	5.57008	C24H32O6	[M+H]+	NULL				C08179	53-36-1		BioDeepDB	2	5.14266e+06	3.72414e+06	121.85	6.19194e+06	3.23795e+06	358.45	3.39981e+06	1.64951e+06	124.44	7.01394e+06	3.09657e+06	228.79
742	M417T712	Calcitriol	417.335	711.8	416.329	1.71945	C27H44O3	[M+H]+	Lipids and lipid-like molecules	Steroids and steroid derivatives	Vitamin D and derivatives	Excretory system; Digestive system; Endocrine system; Lipid metabolism; Infectious disease: bacterial; Global and overview maps	C01673	32222-06-3	HMDB0001903	BioDeepDB	2	1.98723e+06	1.3029e+06	148.01	4.56987e+06	1.04317e+06	413.64	911350	762625	61.4	1.77428e+06	1.08594e+06	125.95
743	M423T365	Benazepril	423.187	364.6	424.2	13.9418	C24H28N2O5	[M-H]-	Organic acids and derivatives	Carboxylic acids and derivatives	Amino acids, peptides, and analogues		C06843	86541-75-5	HMDB0014682	BioDeepDB	2	371639	292264	94.01	988080	751780	98.39	907491	532639	128.55	838690	336266	491.24
744	M423T757_1	Ginkgolide B	423.118	757.2	424.137	26.7632	C20H24O10	[M-H]-	Lipids and lipid-like molecules	Prenol lipids	Terpene lactones		C07602	15291-77-7	HMDB0036861	MoNA	2	3.73349e+06	1.70677e+06	259.67	3.77239e+06	3.00517e+06	85.17	4.84001e+06	3.5892e+06	77.93	7.88207e+06	1.9582e+06	653.23
745	M425T836	Lanosterin	425.256	836.1	426.386	3.60858	C30H50O	[M-H]-	Lipids and lipid-like molecules	Prenol lipids	Triterpenoids	Lipid metabolism; Global and overview maps	C01724	79-63-0	HMDB0001251	BioDeepDB	2	5.17765e+06	1.74707e+06	204.97	7.91597e+06	3.63346e+06	170.98	4.24545e+06	3.58071e+06	96.08	5.871e+06	1.476e+06	328.43
746	M427T654_2	Irbesartan	427.228	654	428.233	5.7955	C25H28N6O	[M-H]-	Benzenoids	Benzene and substituted derivatives	Biphenyls and derivatives		C07469	138402-11-6	HMDB0015163	BioDeepDB	2	1.50283e+06	643847	187.95	5.04372e+06	699414	642.18	971681	160903	161.35	1.48371e+07	613867	944.65
747	M429T819	3-Dehydro-2-deoxyecdysone	429.298	818.7	446.303	5.90269	C27H42O5	[M+H-H2O]+	Hydrocarbon derivatives	Organic oxides	Alcohols and polyols	Metabolism of terpenoids and polyketides	C16497			MetaDNA	2	9.74217e+06	5.64624e+06	121.07	1.26076e+07	7.56448e+06	158.09	1.73791e+07	9.65084e+06	111.6	2.55434e+07	6.08138e+06	665.04
748	M430T533_3	alpha-Tocopherol	430.242	533.3	430.381	2.52607	C29H50O2	[M]+	Lipids and lipid-like molecules	Prenol lipids	Quinone and hydroquinone lipids	Metabolism of cofactors and vitamins; Cell growth and death; Digestive system; Chemical structure transformation maps; Global and overview maps	C02477	59-02-9	HMDB0001893	BioDeepDB	2	3.99322e+08	1.94063e+08	181.14	1.1804e+09	1.18185e+08	831.24	9.52351e+08	1.9423e+08	430.63	2.93894e+08	1.6892e+08	98.27
749	M430T708	2,22-Dideoxy-3-dehydroecdysone	430.294	708.4	430.308	2.80539	C27H42O4	[M]+	NULL			Metabolism of terpenoids and polyketides	C16498			BioDeepDB	2	1.85819e+07	6.99651e+06	222.28	1.50286e+07	5.19446e+06	216.85	7.8821e+06	3.68451e+06	159.06	1.68497e+07	4.50301e+06	288.91
750	M431T705	Hecogenin	431.314	705.2	430.308	4.11763	C27H42O4	[M+H]+	Hydrocarbon derivatives	Organic oxides	Alcohols and polyols	Chemical structure transformation maps	C08902	467-55-0		MetaDNA	2	682026	288107	244.78	1.19927e+06	419436	223.2	685055	303667	159.31	987926	433671	224.72
751	M432T806_2	Genistin	432.236	805.6	432.106	3.46017	C21H20O10	[M]+	Phenylpropanoids and polyketides	Isoflavonoids	Isoflavonoid O-glycosides	Biosynthesis of other secondary metabolites	C09126	529-59-9	HMDB0033988	BioDeepDB	2	1.41252e+08	53749293	256.23	3.02421e+08	7.37147e+07	175.08	9.82514e+08	1.11479e+09	87.61	3.19896e+08	6.37936e+07	263.17
752	M433T713_1	3beta,5beta-Ketotriol	433.312	713.2	432.324	5.99485	C27H44O4	[M+H]+	NULL			Metabolism of terpenoids and polyketides	C16494			BioDeepDB	2	3.74845e+07	1.54294e+07	184.08	1.76382e+07	9.22657e+06	145.86	1.65579e+07	1.38717e+07	109.69	2.27605e+07	1.02497e+07	146.92
753	M434T791_1	Paxilline	434.239	790.9	435.241	11.6894	C27H33NO4	[M-H]-	Organoheterocyclic compounds	Naphthopyrans		Biosynthesis of other secondary metabolites; Global and overview maps	C13782	57186-25-1	HMDB0030323	GNPS	2	3.12348e+07	1.0785e+07	199.34	1.5636e+08	4.12695e+07	167.04	7.86726e+07	1.96982e+07	149.96	4.38306e+07	1.22114e+07	209.63
754	M437T396	FMN	437.091	396.5	456.105	10.5013	C17H21N4O9P	[M-H2O-H]-	Nucleosides, nucleotides, and analogues	Flavin nucleotides		Metabolism of cofactors and vitamins; Digestive system; Biosynthesis of other secondary metabolites; Metabolism of terpenoids and polyketides; Energy metabolism; Global and overview maps	C00061	146-17-8/6184-17-4	HMDB0001520	BioDeepDB	2	1.73885e+06	146536	1035.1	178369	155047	100.27	97837.7	51237.3	102.95	371120	130408	260.41
755	M445T532	Estrone glucuronide	445.19	531.9	446.194	6.01092	C24H30O8	[M-H]-	Lipids and lipid-like molecules	Steroids and steroid derivatives	Steroidal glycosides	Lipid metabolism	C11133	2479-90-5	HMDB0004483	BioDeepDB	2	696620	246388	419.19	275783	173064	116.87	1.82179e+06	180405	567.39	1.10327e+06	287621	699.36
756	M445T764	3-Dehydroecdysone	445.293	764	462.298	5.9152	C27H42O6	[M+H-H2O]+	NULL			Metabolism of terpenoids and polyketides	C02513	39750-00-0		BioDeepDB	2	1.70615e+06	1.01734e+06	134.95	1.49816e+06	646044	179.62	1.64823e+06	1.13679e+06	91.62	2.52293e+06	803750	323.54
757	M446T386	Baicalin	446.098	386	446.085	29.8141	C21H18O11	[M]-	Phenylpropanoids and polyketides	Flavonoids	Flavonoid glycosides		C10025	21967-41-9	HMDB0041832	MoNA	2	1.28183e+07	642559	1085.03	940824	555541	202.66	1.21331e+06	568364	266.2	814831	581543	82.12
758	M448T598_2	Glycochenodeoxycholic acid	448.31	597.6	449.314	4.69515	C26H43NO5	[M-H]-	NULL			Lipid metabolism; Digestive system	C05466	16564-43-5		BioDeepDB	2	6.41308e+07	2.28842e+07	197.45	6.09207e+07	19975946	193.29	2.27689e+07	1.34638e+07	106.33	1.78364e+08	1.95465e+07	473.05
759	M449T369	Astilbin	449.097	369.1	450.116	26.9964	C21H22O11	[M-H]-	Phenylpropanoids and polyketides	Flavonoids	Flavonoid glycosides		C17449	29838-67-3/54081-47-9	HMDB0033850	MoNA	2	898632	319421	351.08	924278	605892	149.22	647203	315554	149.61	791327	450615	145.18
760	M449T640	2-Deoxyecdysone	449.336	639.7	448.319	21.6413	C27H44O5	[M+H]+	Hydrocarbon derivatives	Organic oxides	Alcohols and polyols	Metabolism of terpenoids and polyketides	C16495	31575-91-4		MetaDNA	2	808802	316675	298.99	1.10634e+06	249396	591.51	238157	103555	173.22	413146	160099	176.19
761	M450T550	Gentamicin C1a	450.273	549.7	449.285	4.62817	C19H39N5O7	[M+H]+	NULL			Biosynthesis of other secondary metabolites; Global and overview maps	C00908	26098-04-4		BioDeepDB	2	1.21213e+07	6.89096e+06	119.04	1.28822e+07	1.29445e+07	72.23	8.15349e+06	5.87039e+06	90.25	1.43077e+07	7.80645e+06	149.73
762	M455T496_2	Methotrexate	455.166	495.6	454.171	27.6295	C20H22N8O5	[M+H]+	Organic acids and derivatives	Carboxylic acids and derivatives	Amino acids, peptides, and analogues	Digestive system	C01937	59-05-2	HMDB0014703	MoNA	2	6.77304e+06	4.53972e+06	89.75	3.3387e+06	2.59403e+06	74.83	2.56368e+06	2.06709e+06	74.1	5.77202e+06	4.22684e+06	125.02
763	M463T73_1	Adenylsuccinic acid	463.085	72.8	463.074	23.9697	C14H18N5O11P	[M]-	Nucleosides, nucleotides, and analogues	Purine nucleotides	Purine ribonucleotides	Amino acid metabolism; Global and overview maps; Nucleotide metabolism	C03794	19046-78-7	HMDB0000536	BioDeepDB	2	3.69733e+06	1.88613e+06	254.8	1.57942e+06	1.31517e+06	77.16	1.9959e+06	1.73283e+06	134.33	1.61761e+06	1.46879e+06	81.54
764	M464T603_2	Glycocholic acid	464.299	602.9	465.309	5.39967	C26H43NO6	[M-H]-	NULL			Lipid metabolism; Global and overview maps; Digestive system	C01921	1192657-83-2		BioDeepDB	2	1.70273e+09	3.85386e+07	353	2.16843e+08	2.08242e+07	460.55	7.08388e+07	7.87976e+06	492.06	2.05023e+09	4.2548e+07	478.5
765	M464T667	Ecdysone	464.302	667.2	464.314	3.17117	C27H44O6	[M]+	NULL			Cell growth and death; Metabolism of terpenoids and polyketides	C00477	3604-87-3		BioDeepDB	2	3.97534e+06	1.33325e+06	382.6	1.68114e+06	862321	179.55	1.46077e+06	694730	178.92	1.5913e+06	518551	226.87
766	M464T731	3-Epiecdysone	464.282	730.8	464.314	0.960407	C27H44O6	[M]+	NULL			Metabolism of terpenoids and polyketides	C16496			BioDeepDB	2	2.01082e+07	6.40818e+06	282.24	2.49678e+07	9.48417e+06	173.75	2.81402e+07	6.47622e+06	316.88	2.75968e+07	8.82079e+06	260.31
767	M465T593_2	Androsterone glucuronide	465.246	593	466.257	6.49978	C25H38O8	[M-H]-	Lipids and lipid-like molecules	Steroids and steroid derivatives	Steroidal glycosides	Lipid metabolism	C11135	1852-43-3	HMDB0002829	mzCloud	2	2.40033e+06	1.88633e+06	134.54	2.93859e+06	1.34291e+06	174.56	3.63139e+06	2.38081e+06	186.28	6.47394e+06	3.7403e+06	137.89
768	M467T603	Buprenorphine	467.309	603	467.304	12.4115	C29H41NO4	[M]-	Benzenoids	Phenanthrenes and derivatives			C08007	52485-79-7	HMDB0015057	BioDeepDB	2	529123	151224	355.36	307776	68216.2	201.96	596107	175376	242.82	765264	106403	401.52
769	M472T653	Maslinic acid	472.243	653.1	472.355	2.81217	C30H48O4	[M]-	Lipids and lipid-like molecules	Prenol lipids	Triterpenoids		C16939	4373-41-5	HMDB0002392	BioDeepDB	2	1.29464e+06	661433	180.39	416631	88645.4	214.94	65292.1	14822.4	193.31	776463	107418	634.36
770	M474T380	Folinic acid	474.169	380.4	473.166	8.59609	C20H23N7O7	[M+H]+	Organoheterocyclic compounds	Pteridines and derivatives	Pterins and derivatives	Metabolism of cofactors and vitamins; Global and overview maps	C03479	58-05-9	HMDB0001562	BioDeepDB	2	214847	125260	134.6	469508	275184	134.5	1.45249e+06	438759	199.12	337912	214142	105.51
771	M474T468_1	N2'-Acetylgentamicin C1a	474.288	467.6	491.296	0.282529	C21H41N5O8	[M+H-H2O]+	NULL				C03524			BioDeepDB	2	8.15982e+06	5.01687e+06	238.92	2.86216e+08	2.09621e+07	844.78	2.8817e+07	1.34958e+07	166.61	8.57514e+06	4.80188e+06	156.17
772	M476T804	Retinoyl b-glucuronide	476.276	804	476.241	0.0950357	C26H36O8	[M]+	Lipids and lipid-like molecules	Prenol lipids	Terpene glycosides	Metabolism of cofactors and vitamins	C11061	401-10-5	HMDB0003141	BioDeepDB	2	7.61581e+06	4.46569e+06	137.91	1.95362e+07	6.94211e+06	263.01	1.08497e+07	4.31132e+06	293.84	8.34999e+06	4.64781e+06	126.97
773	M477T455_1	Loperamide	477.229	454.7	476.223	2.09543	C29H33ClN2O2	[M+H]+	Benzenoids	Benzene and substituted derivatives	Diphenylmethanes		C07080	53179-11-6	HMDB0004999	BioDeepDB	2	2.55437e+06	2.11615e+06	107.1	8.53703e+06	4.05179e+06	89.65	3.80423e+06	2.68567e+06	125.35	2.66152e+06	2.46595e+06	47.47
774	M478T835_2	Antibiotic JI-20B	478.297	834.8	495.29	29.5515	C20H41N5O9	[M+H-H2O]+	Hydrocarbon derivatives	Organonitrogen compounds	Alcohols and polyols	Biosynthesis of other secondary metabolites; Global and overview maps	C17705	51846-98-1		MetaDNA	2	4.89861e+09	3.21631e+08	218.83	2.17732e+09	4.79995e+08	320.09	9.96701e+09	1.19452e+09	124.25	4.64948e+09	4.401e+08	259.13
775	M482T731	Antibiotic JI-20A	482.291	730.9	481.275	17.8813	C19H39N5O9	[M+H]+	NULL			Biosynthesis of other secondary metabolites; Global and overview maps	C17704	51846-97-0		BioDeepDB	2	9.23114e+06	5.10648e+06	170.15	1.7208e+07	4.95214e+06	249.2	1.3525e+07	7.25463e+06	172.07	15047458	6.17725e+06	243.77
776	M483T731	Lithocholyltaurine	483.296	730.9	483.302	12.8286	C26H45NO5S	[M]+	Lipids and lipid-like molecules	Steroids and steroid derivatives	Bile acids, alcohols and derivatives		C02592	516-90-5	HMDB0000722	MoNA	2	4.30357e+06	1.70786e+06	205.39	3.99938e+06	1.69832e+06	188.63	1.91019e+07	2.97515e+06	547.63	5.17019e+06	2.14165e+06	275.47
777	M485T398_2	Raffinose	485.164	397.7	504.169	27.5989	C18H32O16	[M-H2O-H]-	Organic oxygen compounds	Organooxygen compounds	Carbohydrates and carbohydrate conjugates	Carbohydrate metabolism; Membrane transport; Global and overview maps	C00492	512-69-6	HMDB0003213	MoNA	2	2.32967e+06	1.37215e+06	325.52	4.46047e+06	1.64085e+06	399.65	1.76956e+06	1.57181e+06	77.21	1.62824e+06	1.18176e+06	83.61
778	M490T804_1	Deltaline	490.288	804.4	507.283	23.9329	C27H41NO8	[M+H-H2O]+	NULL				C08679	6836-11-9 / 3836-11-9		BioDeepDB	2	6.12691e+06	2.24865e+06	198.37	2.63835e+07	1.36543e+07	295.46	1.26031e+07	1.08925e+07	60.63	6.41383e+06	3.16555e+06	239.98
779	M495T568	Leukotriene D4	495.259	568.5	496.261	10.435	C25H40N2O6S	[M-H]-	Lipids and lipid-like molecules	Fatty Acyls	Eicosanoids	Lipid metabolism; Signaling molecules and interaction; Immune disease; Immune system; Global and overview maps	C05951	73836-78-9	HMDB0003080	MoNA	2	285296	165436	144.75	442432	249000	151.69	188889	144630	83.47	506104	212588	267.32
780	M496T767	1-palmitoylglycerophosphocholine	496.343	767.1	496.34	6.24568	C24H51NO7P	[M]+	Lipids and lipid-like molecules	Glycerophospholipids	Glycerophosphocholines		C04102	17364-16-8	HMDB0062541	BioDeepDB	2	2.47078e+08	9.55498e+07	204.01	1.08834e+09	7.70281e+07	224.11	1.73415e+08	30421600	199.78	3.81258e+08	1.0228e+08	281.83
781	M498T664	Taurocholic acid	498.287	664.5	515.292	5.68748	C26H45NO7S	[M+H-H2O]+	Lipids and lipid-like molecules	Steroids and steroid derivatives	Bile acids, alcohols and derivatives	Lipid metabolism; Metabolism of other amino acids; Global and overview maps; Digestive system	C05122	81-24-3	HMDB0000036	BioDeepDB	2	5.89918e+06	993657	362.52	6.00229e+06	1.08436e+06	272.9	6.10177e+06	983545	335.3	1.13949e+07	998451	377.36
782	M499T767_2	D-Myo-inositol 3,4,5,6-tetrakisphosphate	498.927	766.7	499.929	11.7773	C6H16O18P4	[M-H]-	Organic oxygen compounds	Organooxygen compounds	Alcohols and polyols	Carbohydrate metabolism; Global and overview maps	C04520	112791-61-4/NA	HMDB0003848	BioDeepDB	2	3.94354e+09	165736054	259.99	3.85668e+08	8.46147e+07	703.47	6.96876e+09	9.6796e+07	194.37	6.10919e+09	2.63845e+08	191.14
783	M499T806	L-Olivosyl-oleandolide	499.286	805.6	516.293	0.268383	C26H44O10	[M+H-H2O]+	Hydrocarbon derivatives	Carboxylic acids and derivatives	Alcohols and polyols	Global and overview maps; Metabolism of terpenoids and polyketides	C11991			MetaDNA	2	1.75559e+06	450185	670	1.19617e+06	304049	445.38	580705	305294	130.84	3.20184e+06	556197	437.02
784	M500T678	Mupirocin	500.294	677.8	500.298	9.1946	C26H44O9	[M]-	Lipids and lipid-like molecules	Fatty Acyls	Fatty acids and conjugates		C11758	12650-69-0	HMDB0014554	BioDeepDB	2	954513	425746	192.24	2.65809e+06	197453	682.23	3.31644e+06	1.12826e+06	155.21	873390	180925	303.4
785	M500T767_2	1D-Myo-inositol 1,4,5,6-tetrakisphosphate	499.932	766.7	499.929	6.00082	C6H16O18P4	[M]-	Organic oxygen compounds	Organooxygen compounds	Alcohols and polyols	Carbohydrate metabolism; Signal transduction; Global and overview maps	C11555	121010-58-0/NA	HMDB0004527	BioDeepDB	2	5.9777e+07	1.47964e+07	170.77	9.92527e+07	8.62408e+06	256.85	5.99936e+07	5.53689e+06	227.97	9.20426e+07	1.93111e+07	214.52
786	M513T730_1	Sulfolithocholylglycine	513.269	730.1	512.268	13.5911	C26H42NO7S	[M+H]+	Hydrocarbon derivatives	Carboximidic acids and derivatives	Alkyl sulfates		C11301	15324-64-8	HMDB0002639	MetaDNA	2	8.80116e+06	6.79389e+06	75.08	5.44127e+06	4.56071e+06	71.17	3.88574e+06	3.14154e+06	79.6	7.87278e+06	5.37356e+06	141.05
787	M515T732	Probucol	515.305	731.6	516.31	4.99898	C31H48O2S2	[M-H]-	Benzenoids	Benzene and substituted derivatives	Phenylpropanes		C07373	23288-49-5	HMDB0015537	BioDeepDB	2	2.40331e+06	1.00146e+06	248.95	894388	523675	121.73	795803	481455	149.22	1.13497e+06	586701	172.31
788	M529T560_2	N-[(3a,5b,7a)-3-hydroxy-24-oxo-7-(sulfooxy)cholan-24-yl]-Glycine	529.263	560.4	529.271	14.5483	C26H43NO8S	[M]-	Hydrocarbon derivatives	Carboxylic acids and derivatives	Alcohols and polyols		C15559	67030-55-1	HMDB0002496	MetaDNA	2	5.67086e+06	2.8432e+06	192.58	6.66214e+06	2.35867e+06	151.52	6.87349e+06	2.94043e+06	120.8	3.24506e+06	1.25135e+06	170.86
789	M530T813	L-Oleandrosyl-oleandolide	530.321	813.3	530.309	21.4969	C27H46O10	[M]+	Hydrocarbon derivatives	Carboxylic acids and derivatives	Alcohols and polyols	Global and overview maps; Metabolism of terpenoids and polyketides	C11992			MetaDNA	2	7.91631e+06	2.32739e+06	265.43	1.39863e+08	3.39228e+06	822.95	1.5311e+07	3.20758e+06	308.28	7.43132e+06	3.26234e+06	200.03
790	M539T759	Cupressuflavone	539.107	759.3	538.09	18.594	C30H18O10	[M+H]+	Benzenoids	Benzene and substituted derivatives	1-benzopyrans		C10034	3952-18-9		MetaDNA	2	2.9666e+06	1.51022e+06	141.01	1.56516e+06	937173	113.68	1.53491e+06	852180	112.12	2.79876e+06	1.50415e+06	127.37
791	M539T765	Amentoflavone	539.107	765.1	538.09	18.9647	C30H18O10	[M+H]+	Phenylpropanoids and polyketides	Flavonoids	Biflavonoids and polyflavonoids		C10018	1617-53-4	HMDB0030832	MoNA	2	5.08737e+06	2.38193e+06	149.4	1.59836e+07	6.63765e+06	175.7	2.98189e+07	1.11894e+07	181.8	8.00683e+06	3.71455e+06	151.73
792	M545T767	Protoporphyrin IX	545.266	767.2	562.258	28.1229	C34H34N4O4	[M+H-H2O]+	Hydrocarbon derivatives	Azacyclic compounds	Carbonyl compounds	Metabolism of cofactors and vitamins; Global and overview maps	C02191	553-12-8	HMDB0000241	MetaDNA	2	2.48788e+06	1.70026e+06	147.36	4.39513e+06	4.04289e+06	65.16	2.85724e+06	2.2527e+06	77.75	2.36231e+06	1.766e+06	107.46
793	M557T430	Atorvastatin	557.261	429.7	558.253	26.8735	C33H35FN2O5	[M-H]-	Organoheterocyclic compounds	Pyrroles	Substituted pyrroles		C06834	134523-00-5	HMDB0005006	MoNA	2	5.11517e+06	157275	1150.65	146555	90982.7	128.16	141547	104296	94.42	125026	78996.1	107.86
794	M567T595_2	Nelfinavir	567.313	595.4	567.313	0.705079	C32H45N3O4S	[M]-	Organic acids and derivatives	Carboxylic acids and derivatives	Amino acids, peptides, and analogues		C07257	159989-64-7	HMDB0014365	MoNA	2	1.23307e+07	3.17257e+06	209.33	6.63725e+06	1.51527e+06	178.53	3.04205e+06	726052	248.64	3.92667e+06	1.23801e+06	202.37
795	M568T835_1	Protoporphyrinogen IX	568.333	834.6	568.305	12.0985	C34H40N4O4	[M-H2O+NH4]+	Organoheterocyclic compounds	Tetrapyrroles and derivatives	Porphyrins	Metabolism of cofactors and vitamins; Global and overview maps	C01079	7412-77-3	HMDB0001097	BioDeepDB	2	3.87897e+11	3.47158e+09	303.3	1.20067e+11	9.08103e+09	254.83	4.65213e+11	7.55048e+10	137.31	3.61262e+11	2.08183e+09	258.24
796	M569T494_2	5-Oxoavermectin ''1b'' aglycone	569.307	494	568.304	6.28128	C33H44O8	[M+H]+	NULL			Global and overview maps; Metabolism of terpenoids and polyketides	C11962			MetaDNA	2	8.68559e+07	3.59772e+07	189.8	3.62214e+07	1.20236e+07	201.74	4.2177e+08	8.53012e+07	137.07	1.06964e+08	3.96841e+07	154.97
797	M570T835_2	Avermectin B1b aglycone	570.36	834.7	570.319	6.83636	C33H46O8	[M]+	NULL			Global and overview maps; Metabolism of terpenoids and polyketides	C11963			BioDeepDB	2	3.17819e+08	3.80903e+07	225.33	4.97115e+08	2.00686e+08	113.8	6.8164e+08	4.21653e+08	112.41	2.06712e+08	4.11027e+07	237.16
798	M581T479_1	Streptomycin	581.254	478.7	581.266	20.473	C21H39N7O12	[M]+	Organic oxygen compounds	Organooxygen compounds	Carbohydrates and carbohydrate conjugates	Biosynthesis of other secondary metabolites; Global and overview maps	C00413	57-92-1	HMDB0015214	MoNA	2	661805	334798	365.4	1.61535e+06	763505	98.66	592905	482249	83.33	659087	462262	138.79
799	M583T689_3	Bilirubin	583.267	688.7	584.264	18.1327	C33H36N4O6	[M-H]-	Hydrocarbon derivatives	Azacyclic compounds	Bilirubins	Metabolism of cofactors and vitamins; Global and overview maps; Digestive system	C00486	635-65-4		MetaDNA	2	4.35973e+06	2.3682e+06	157.47	1.7321e+07	4.93554e+06	560.7	4.40805e+06	1.74637e+06	143.85	5.52645e+06	2.82533e+06	214.71
800	M583T716_3	(3Z)-Phytochromobilin	583.267	715.7	584.264	17.7898	C33H36N4O6	[M-H]-	Hydrocarbon derivatives	Azacyclic compounds	Carbonyl compounds	Metabolism of cofactors and vitamins; Global and overview maps	C05913			MetaDNA	2	6.25611e+06	2.91201e+06	201.68	1.49979e+07	9.05889e+06	104.26	1.76794e+07	3.27763e+06	198.03	8.78035e+06	3.14052e+06	211.61
801	M583T752_1	Biliverdin	583.25	751.9	582.248	9.55754	C33H34N4O6	[M+H]+	Organoheterocyclic compounds	Tetrapyrroles and derivatives	Bilirubins	Metabolism of cofactors and vitamins; Global and overview maps	C00500	114-25-0	HMDB0001008	BioDeepDB	2	2.09259e+07	3.91509e+06	191.77	9206266	3.02897e+06	190.11	1.09557e+07	1.89472e+06	295.62	4.16633e+07	7.166e+06	203.62
802	M584T757_3	Avermectin A1b aglycone	584.339	757.5	584.335	6.20801	C34H48O8	[M]+	NULL			Global and overview maps; Metabolism of terpenoids and polyketides	C11964			BioDeepDB	2	1.134e+07	3.45391e+06	454.74	1.9061e+07	7.46321e+06	432.75	5.27065e+06	3.20766e+06	100.8	8.10367e+06	3.36963e+06	135.84
803	M585T610_1	(3Z)-Phycoerythrobilin	585.26	610.2	586.279	21.0569	C33H38N4O6	[M-H]-	Hydrocarbon derivatives	Azacyclic compounds	Carbonyl compounds	Metabolism of cofactors and vitamins; Global and overview maps	C05912			MetaDNA	2	466260	268664	103.59	975201	452165	166.13	412279	248022	113.51	755073	403269	109.45
804	M593T591	Mesobilirubinogen	593.331	591.1	592.326	4.17305	C33H44N4O6	[M+H]+	Organoheterocyclic compounds	Tetrapyrroles and derivatives	Bilirubins	Metabolism of cofactors and vitamins	C05790	14684-37-8	HMDB0001898	MoNA	2	9.20414e+06	1.94347e+06	250.45	1.06092e+06	54755.9	487.41	129278	32255.7	149.99	1.48562e+06	562073	159.86
805	M610T151_1	Rutin	610.161	150.5	610.153	12.7835	C27H30O16	[M]-	Phenylpropanoids and polyketides	Flavonoids	Flavonoid glycosides	Biosynthesis of other secondary metabolites; Global and overview maps	C05625	153-18-4	HMDB0003249	BioDeepDB	2	588551	253985	488.68	2.09648e+06	364520	449.9	561560	233880	366	599953	249092	231.62
806	M610T151_2	Hesperidin	610.178	150.6	610.19	19.7818	C28H34O15	[M]-	Phenylpropanoids and polyketides	Flavonoids	Flavonoid glycosides		C09755	520-26-3	HMDB0003265	mzCloud	2	449764	291368	110.14	1.57287e+06	383083	428.38	157080	88031.7	96.45	487222	312061	285.38
807	M610T489_1	Tubocurarine	610.31	489.1	609.297	9.70655	C37H41N2O6	[M+H]+	Organic oxygen compounds	Organooxygen compounds	Ethers	Chemical structure transformation maps; Target-based classification: Ion channels	C07547	6989-98-6/57-95-4	HMDB0015330	BioDeepDB	2	962588	817702	103.52	4.47294e+06	2.11274e+06	94.24	2.12249e+06	1.46671e+06	106.82	1.21229e+06	1.16231e+06	66.92
808	M778T682_3	Thyroxine	777.701	682.3	776.687	8.61514	C15H11I4NO4	[M+H]+	Organic acids and derivatives	Carboxylic acids and derivatives	Amino acids, peptides, and analogues	Digestive system; Endocrine system; Signaling molecules and interaction; Amino acid metabolism; Immune disease; Global and overview maps	C01829	51-48-9	HMDB0000248	BioDeepDB	2	1.23482e+07	8.12571e+06	117.01	7.82766e+06	6.90805e+06	63.23	1.32898e+07	5.83619e+06	460.63	1.24062e+07	8.36525e+06	137.22

## Sheet: S3
Table S3 The list of the 47 centenarian-specific serum metabolites
Number	ID	Name	MZ	RT	Exact_mass	PPM	Formula	Precursor_type	Super_class	Class	Sub_class	KEGG_Pathway	KEGG	CAS	HMDB	Library	Level	C_Mean	C_Median	C_RSD	E_Mean	E_Median	E_RSD	Y_Mean	Y_Median	Y_RSD	L_Mean	L_Median	L_RSD
1	M118T167	Betaine	118.05	167.3	117.079	17.4825	C5H11NO2	[M+H]+	Organic acids and derivatives	Carboxylic acids and derivatives	Amino acids, peptides, and analogues	Amino acid metabolism; Membrane transport; Global and overview maps	C00719	107-43-7 / 590-46-5	HMDB0000043	BioDeepDB	2	8.0949e+06	4.11503e+06	94.67	1.41286e+07	9.02201e+06	153.54	9.63373e+06	8.15467e+06	55.16	1.12795e+07	5.20028e+06	84.3
2	M123T455	4-Methylcatechol	123.046	455.3	124.052	3.25083	C7H8O2	[M-H]-	Benzenoids	Phenols	Benzenediols	Xenobiotics biodegradation and metabolism; Global and overview maps	C06730	452-86-8	HMDB0000873	BioDeepDB	2	1.26184e+06	949822	143.43	680202	387669	121.15	516897	388561	79.45	882274	522931	160.69
3	M133T143	Ureidopropionic acid	133.061	143.5	132.054	0.931904	C4H8N2O3	[M+H]+	Organic acids and derivatives	Organic carbonic acids and derivatives	Ureas	Metabolism of cofactors and vitamins; Metabolism of other amino acids; Global and overview maps; Nucleotide metabolism	C02642	462-88-4	HMDB0000026	BioDeepDB	2	2.42788e+06	2.29679e+06	64.22	2.88678e+06	2.63805e+06	58.42	5.92483e+06	2.88176e+06	109.67	2.31192e+06	1.7773e+06	167.97
4	M134T472	Oxindole	134.06	472.2	133.053	0.0107132	C8H7NO	[M+H]+	Organoheterocyclic compounds	Indoles and derivatives	Indolines	Biosynthesis of other secondary metabolites; Global and overview maps	C12312	59-48-3	HMDB0061918	BioDeepDB	2	1.9065e+07	7.72935e+06	287.3	4.93388e+06	3.79762e+06	88.45	3.5958e+06	3.71174e+06	65.58	1.16707e+07	4.01011e+06	342.38
5	M135T819	Phenyl acetate	134.895	819.5	136.052	13.3786	C8H8O2	[M-H]-	NULL				C00548	122-79-2		BioDeepDB	2	4.09825e+08	5.20399e+07	284	3.16521e+09	8.26809e+07	180.13	1.59644e+09	8.5852e+07	188.93	9.59954e+08	7.35214e+07	249.87
6	M150T442	2-(Methylamino)benzoic acid	150.056	442.3	151.063	2.98202	C8H9NO2	[M-H]-	Benzenoids	Benzene and substituted derivatives	Benzoic acids and derivatives	Chemical structure transformation maps; Global and overview maps	C03005	119-68-6	HMDB0032609	MoNA	2	350546	279890	94.48	122302	30230	147.5	54053	27363.2	135.62	93789.2	32781.6	173.37
7	M166T153	3-Methoxyanthranilate	166.051	152.9	167.058	2.40889	C8H9NO3	[M-H]-	Benzenoids	Benzene and substituted derivatives	Benzoic acids and derivatives	Amino acid metabolism	C05831	3177-80-8	HMDB0060374	BioDeepDB	2	1.02702e+06	705746	108.82	860714	545015	229.09	445291	385264	85.41	845179	349968	493.36
8	M166T686	6-Methylmercaptopurine	166.059	686.2	166.031	7.24427	C6H6N4S	[M]-	Organoheterocyclic compounds	Imidazopyrimidines	Purines and purine derivatives	Xenobiotics biodegradation and metabolism	C16614	50-66-8	HMDB0060412	BioDeepDB	2	699141	703373	59.4	971155	1.02167e+06	43.76	1.29627e+06	935849	154.86	911835	788244	84.67
9	M171T79	Hydantoin-5-propionic acid	171.042	79	172.048	2.78295	C6H8N2O4	[M-H]-	Organoheterocyclic compounds	Azolidines	Imidazolidines	Amino acid metabolism	C05565	5624-26-0	HMDB0001212	BioDeepDB	2	3.65905e+06	2.77053e+06	96.14	2.25619e+06	1.78178e+06	81.25	3.85654e+06	1.56727e+06	209.29	2.6212e+06	1.99192e+06	94.12
10	M171T93	2-Oxohept-3-enedioate	171.028	93.1	172.037	11.8342	C7H8O5	[M-H]-	Hydrocarbon derivatives	Carboxylic acids and derivatives	Acryloyl compounds	Amino acid metabolism; Global and overview maps	C03063			MetaDNA	2	1.85571e+07	1.13755e+07	241.82	1.68546e+09	1.84992e+07	928.22	1.53764e+08	3.5043e+07	185.31	2.7032e+07	1.7717e+07	124.24
11	M179T587	(Z)-4-Hydroxy-6-dodecenoic acid lactone	179.07	587.3	178.048	0.0317667	C6H10O6	[M+H]+	Organoheterocyclic compounds	Lactones	Gamma butyrolactones		C03107	18679-18-0 / 1198-69-2	HMDB0032331	BioDeepDB	2	3.244e+06	1.08907e+06	303.26	900085	709236	87.74	1.28338e+06	576488	298.39	1.02844e+06	682156	114.73
12	M181T553	1D-chiro-Inositol	181.086	552.9	180.063	1.13384	C6H12O6	[M+H]+	NULL			Carbohydrate metabolism; Global and overview maps	C19891	643-12-9		BioDeepDB	2	2.502e+06	1.66905e+06	109.65	1.80535e+06	1.30087e+06	102.33	1.1226e+06	975375	70.82	1.43941e+06	1.09499e+06	99.5
13	M182T306_1	Beta-Tyrosine	182.067	306.2	181.074	1.20912	C9H11NO3	[M+H]+	Organic acids and derivatives	Carboxylic acids and derivatives	Amino acids, peptides, and analogues	Amino acid metabolism	C04368		HMDB0003831	BioDeepDB	2	1.75708e+06	1.53943e+06	55.71	804308	620071	80.92	716612	398627	100.38	936821	807083	69.82
14	M197T524	DNOC	197.021	523.6	198.028	1.40087	C7H6N2O5	[M-H]-	NULL	Pesticides/Herbicides			C18653	534-52-1		mzCloud	2	2.74786e+06	2.26955e+06	128.33	6.93194e+06	4.38278e+06	79.83	4.91648e+06	4.01948e+06	97.26	3.73796e+06	3.37574e+06	63.32
15	M199T335	gamma-Glutamyl-beta-aminopropiononitrile	199.108	335	199.096	2.56282	C8H13N3O3	[M]+	Organic acids and derivatives	Carboxylic acids and derivatives	Amino acids, peptides, and analogues	Metabolism of other amino acids	C06114		HMDB0060477	BioDeepDB	2	2.27547e+06	1.7659e+06	82.44	5.93171e+06	5.63754e+06	65.93	4.75577e+06	4.54596e+06	49.27	4.02161e+06	2.49489e+06	158.51
16	M202T103	IPA imine	202.073	102.9	202.074	5.44354	C11H10N2O2	[M]-	NULL			Biosynthesis of other secondary metabolites; Global and overview maps	C21124			MetaDNA	2	7.61634e+06	3.1199e+06	392.59	9.24208e+06	7.77746e+06	68.77	7.30547e+06	6.26475e+06	48.16	8.5326e+06	4.36489e+06	286.16
17	M204T698	Indolebutyric acid	204.102	697.6	203.095	0.372363	C12H13NO2	[M+H]+	Organoheterocyclic compounds	Indoles and derivatives	Indoles		C11284	133-32-4	HMDB0002096	mzCloud	2	2.07929e+06	1.23779e+06	99.34	1.15086e+06	750261	132.36	1.09775e+06	760645	134.53	1.00595e+06	795413	102.98
18	M205T240	Acetazolamide	204.979	239.9	221.988	7.15195	C4H6N4O3S2	[M+H-H2O]+	Organoheterocyclic compounds	Azoles	Thiadiazoles		C06805	59-66-5	HMDB0014957	MoNA	2	5.03412e+06	3.54587e+06	132.59	1.32477e+07	4.19982e+06	444.12	6.01194e+06	4.63769e+06	82.7	7.38362e+06	4.72974e+06	101.16
19	M209T79	Galactaric acid	209.03	78.6	210.038	0.841982	C6H10O8	[M-H]-	Organic oxygen compounds	Organooxygen compounds	Carbohydrates and carbohydrate conjugates	Carbohydrate metabolism; Global and overview maps	C00879	526-99-8	HMDB0000639	BioDeepDB	2	1.33554e+07	2.45175e+06	448.36	8.27163e+06	6.26003e+06	137.42	6.56212e+06	3.9132e+06	88.89	2.22359e+07	6.75025e+06	246.75
20	M220T298	5-Hydroxy-L-tryptophan	220.064	298.5	220.085	0.223722	C11H12N2O3	[M]+	Organoheterocyclic compounds	Indoles and derivatives	Tryptamines and derivatives	Nervous system; Development and regeneration; Amino acid metabolism; Chemical structure transformation maps; Global and overview maps	C00643	4350-09-8	HMDB0000472	BioDeepDB	2	742370	86455	304.35	2.53237e+06	428967	492.24	631416	219062	165.49	1.11062e+06	405366	172.84
21	M220T694	Norspermidine	220.147	693.5	131.142	0.468659	C6H17N3	[M]-	Organic nitrogen compounds	Organonitrogen compounds	Amines	Amino acid metabolism; Global and overview maps	C03375	56-18-8	HMDB0011634	BioDeepDB	2	818649	645627	152.2	1.40356e+06	1.0333e+06	59.41	1.43706e+06	1.03153e+06	72.05	959068	770289	78.18
22	M243T104	Pseudouridine	243.062	103.6	244.07	0.164139	C9H12N2O6	[M-H]-	Nucleosides, nucleotides, and analogues	Nucleoside and nucleotide analogues		Global and overview maps; Nucleotide metabolism	C02067	1445-07-4	HMDB0000767	MoNA	2	2.30533e+07	1.26744e+07	175.24	1.62109e+07	1.07944e+07	96.51	1.25148e+07	9.38153e+06	111.97	2.06378e+07	9.56935e+06	214.36
23	M247T398	Pyridoxal phosphate	247.029	397.8	247.025	14.1684	C8H10NO6P	[M]-	NULL			Metabolism of cofactors and vitamins; Global and overview maps; Digestive system	C00018	853645-22-4	HMDB0001491	BioDeepDB	2	252658	55780.1	196.17	356092	160421	148.25	445135	227036	129.87	418114	155419	218.77
24	M247T709	alpha-Santonin	247.133	709.5	246.126	0.0971137	C15H18O3	[M+H]+	NULL				C02206	481-06-1		BioDeepDB	2	703354	500533	136.77	846616	640410	122.74	1.32928e+06	798339	120.71	952097	679994	94.17
25	M254T347	10-Hydroxycarbazepine	254.102	347.2	254.106	12.9869	C15H14N2O2	[M]+	Organoheterocyclic compounds	Benzazepines	Dibenzazepines	Chronology: Nervous system agents; Xenobiotics biodegradation and metabolism	C07493	29331-92-8	HMDB0060676	BioDeepDB	2	3.82201e+06	1.19507e+06	457.28	5.90731e+06	1.19405e+06	270.63	3.73534e+06	3.15711e+06	91.22	896464	287571	159.13
26	M267T793	Formononetin	267.197	793.2	268.074	19.5011	C16H12O4	[M-H]-	Phenylpropanoids and polyketides	Isoflavonoids	O-methylated isoflavonoids	Chemical structure transformation maps; Biosynthesis of other secondary metabolites; Global and overview maps	C00858	485-72-3	HMDB0005808	BioDeepDB	2	5.63854e+06	3.38917e+06	133.49	3.26523e+07	1.26419e+07	118.64	2.45743e+07	9.28733e+06	213.26	1.3553e+07	4.83672e+06	400.27
27	M277T786	Stearidonic acid	277.216	786	276.209	0	C18H28O2	[M+H]+	Lipids and lipid-like molecules	Fatty Acyls	Lineolic acids and derivatives	Lipid metabolism; Global and overview maps	C16300	20290-75-9	HMDB0006547	BioDeepDB	2	1.48572e+06	704933	125.09	5.83404e+06	1.99077e+06	162.95	2.8369e+06	2.34707e+06	89.45	2.02826e+06	1.28232e+06	100.87
28	M280T418	Thiazole	279.99	417.9	279.998	28.9297	C11H8N2O3S2	[M]-	Organoheterocyclic compounds	Azoles	Thiazoles		C02740	288-47-1/2591-17-5	HMDB0029713	BioDeepDB	2	1.33923e+06	1.08643e+06	121.77	915621	872188	43.78	778492	752887	44.95	952952	796109	88.92
29	M289T92	Epiandrosterone	288.953	91.6	290.225	0.283807	C19H30O2	[M-H]-	Lipids and lipid-like molecules	Steroids and steroid derivatives	Androstane steroids	Xenobiotics biodegradation and metabolism; Global and overview maps	C07635	481-29-8	HMDB0000365	BioDeepDB	2	1.60707e+09	8.88578e+07	210.65	7.0273e+07	6.12856e+07	45.6	6.3661e+07	6.22626e+07	33.75	1.96368e+08	7.85435e+07	241.47
30	M298T324	N7-Methylguanosine	298.114	324.1	298.115	2.68353	C11H16N5O5	[M]+	Nucleosides, nucleotides, and analogues	Purine nucleosides			C20674	20244-86-4	HMDB0001107	mzCloud	2	3.77699e+06	2.96874e+06	79.46	2.10253e+06	2.07764e+06	42.65	2.09535e+06	1.99433e+06	30.84	4.417e+06	2.30405e+06	402.87
31	M311T738	9,12,13-TriHOME	311.223	738.3	330.241	1.89575	C18H34O5	[M-H2O-H]-	Hydrocarbon derivatives	Carboxylic acids and derivatives	Alcohols and polyols	Lipid metabolism	C14833	97134-11-7	HMDB0004708	MetaDNA	2	1.54736e+07	5.10261e+06	182.08	1.07875e+08	1.36841e+07	196.42	2.51245e+07	1.27645e+07	184.59	2.02196e+07	8.51475e+06	160.98
32	M312T738	9,10-12,13-Diepoxyoctadecanoate	312.226	738.4	312.23	12.1705	C18H32O4	[M]-	Hydrocarbon derivatives	Carboxylic acids and derivatives	Carbonyl compounds	Lipid metabolism	C14836			MetaDNA	2	1.82746e+06	975214	249.1	2.98279e+06	2.35374e+06	81.47	3.04768e+06	2.31987e+06	82.26	2.62906e+06	1.33069e+06	278.35
33	M314T774	9,10-DHOME	314.242	773.8	314.246	12.0926	C18H34O4	[M]-	Lipids and lipid-like molecules	Fatty Acyls	Fatty acids and conjugates	Lipid metabolism	C14828	263399-34-4	HMDB0004704	BioDeepDB	2	3.14505e+06	2.53596e+06	80.34	2.14476e+07	1.05769e+07	140.41	2.346e+07	1.99601e+07	109.6	4.58308e+06	3.42283e+06	100.3
34	M316T812	15-Deoxy-d-12,14-PGJ2	316.213	812.1	316.204	28.4618	C20H28O3	[M]-	Lipids and lipid-like molecules	Fatty Acyls	Eicosanoids	Lipid metabolism	C14717	87893-55-8	HMDB0005079	BioDeepDB	2	2.30266e+06	607213	188.02	4.58731e+06	1.59978e+06	161.56	3.74198e+06	2.21433e+06	110.84	4.30563e+06	2.11791e+06	146.83
35	M317T811	Nateglinide	317.207	811.2	317.199	24.2744	C19H27NO3	[M]-	Organic acids and derivatives	Carboxylic acids and derivatives	Amino acids, peptides, and analogues		C12508	105816-04-4	HMDB0014869	MoNA	2	1.09408e+07	1.57596e+06	410.42	1.08687e+07	3.84853e+06	175.96	6.93426e+06	4.55627e+06	103.13	2.07274e+08	5.84136e+06	938.92
36	M330T457	Ampicillin	330.098	457.1	349.11	21.1755	C16H19N3O4S	[M-H2O-H]-	Organoheterocyclic compounds	Lactams	Beta lactams		C06574	69-53-4	HMDB0014559	MoNA	2	279463	34868.8	387.58	850103	76289	293.62	446790	189974	221.01	289854	76102.3	167.07
37	M333T490	Spectinomycin	333.155	490	332.158	29.4893	C14H24N2O7	[M+H]+	Organoheterocyclic compounds	Dioxanes	1,4-dioxanes		C02078	1695-77-8	HMDB0015055	BioDeepDB	2	3.45632e+06	1.94813e+06	126.09	4.44358e+06	3.9348e+06	83.13	7.30842e+06	3.78522e+06	241.07	2.20063e+06	1.2571e+06	120.04
38	M345T688	Gibberellin A124	345.17	688.1	346.178	1.8078	C20H26O5	[M-H]-	Lipids and lipid-like molecules	Prenol lipids	Diterpenoids	Global and overview maps; Metabolism of terpenoids and polyketides	C11861	328058-46-4/19427-32-8	HMDB0037103	MoNA	2	408131	275601	122.63	986830	550935	264.67	771998	536512	105.61	600042	436294	87.71
39	M353T767	Yohimbine	353.178	766.6	354.194	24.1351	C21H26N2O3	[M-H]-	Alkaloids and derivatives	Yohimbine alkaloids			C09256	146-48-5	HMDB0015464	BioDeepDB	2	188514	58378.8	159.6	868602	145303	305.99	338537	262998	110.49	610072	460271	119.62
40	M374T764	3-Oxo-5beta-cholanate	374.276	764.4	374.282	15.8157	C24H38O3	[M]+	NULL				C03070	1553-56-6		BioDeepDB	2	4.41582e+07	1.49928e+07	256.4	2.35692e+07	8.48048e+06	234.22	8.98321e+06	6.55154e+06	122.01	1.78412e+07	6.7173e+06	196.83
41	M391T804_2	Chenodeoxycholic acid	391.286	804.1	392.293	0.960934	C24H40O4	[M-H]-	Lipids and lipid-like molecules	Steroids and steroid derivatives	Bile acids, alcohols and derivatives	Lipid metabolism; Global and overview maps; Digestive system	C02528	474-25-9	HMDB0000518	BioDeepDB	2	1.61828e+09	9.71953e+07	287	1.64296e+09	4.28982e+07	348.36	9.23113e+08	3.32022e+07	274.77	9.77855e+08	1.88343e+07	414.56
42	M405T683	3alpha,7alpha-Dihydroxy-12-oxo-5beta-cholanate	405.263	682.7	406.272	3.76051	C24H38O5	[M-H]-	Hydrocarbon derivatives	Carboxylic acids and derivatives	Alcohols and polyols		C01292	2458-08-4		MetaDNA	2	778879	371505	152.36	840325	183117	239.22	519447	55906.2	222.02	438745	39037.7	452.66
43	M416T774_1	Lithocholic acid glycine conjugate	416.315	774.3	433.319	6.80735	C26H43NO4	[M+H-H2O]+	Lipids and lipid-like molecules	Steroids and steroid derivatives	Bile acids, alcohols and derivatives		C15557	474-74-8	HMDB0000698	MoNA	2	8.19618e+07	6.5191e+07	91.74	3.8863e+07	1.61982e+07	160.07	2.2099e+07	1.28046e+07	113.07	2.95142e+07	2.25567e+07	95.65
44	M464T667	Ecdysone	464.302	667.2	464.314	3.17117	C27H44O6	[M]+	NULL			Cell growth and death; Metabolism of terpenoids and polyketides	C00477	3604-87-3		BioDeepDB	2	3.97534e+06	1.33325e+06	382.6	1.68114e+06	862321	179.55	1.46077e+06	694730	178.92	1.5913e+06	518551	226.87
45	M515T732	Probucol	515.305	731.6	516.31	4.99898	C31H48O2S2	[M-H]-	Benzenoids	Benzene and substituted derivatives	Phenylpropanes		C07373	23288-49-5	HMDB0015537	BioDeepDB	2	2.40331e+06	1.00146e+06	248.95	894388	523675	121.73	795803	481455	149.22	1.13497e+06	586701	172.31
46	M557T430	Atorvastatin	557.261	429.7	558.253	26.8735	C33H35FN2O5	[M-H]-	Organoheterocyclic compounds	Pyrroles	Substituted pyrroles		C06834	134523-00-5	HMDB0005006	MoNA	2	5.11517e+06	157275	1150.65	146555	90982.7	128.16	141547	104296	94.42	125026	78996.1	107.86
47	M593T591	Mesobilirubinogen	593.331	591.1	592.326	4.17305	C33H44N4O6	[M+H]+	Organoheterocyclic compounds	Tetrapyrroles and derivatives	Bilirubins	Metabolism of cofactors and vitamins	C05790	14684-37-8	HMDB0001898	MoNA	2	9.20414e+06	1.94347e+06	250.45	1.06092e+06	54755.9	487.41	129278	32255.7	149.99	1.48562e+06	562073	159.86

## Sheet: S4
Table S4 The physiological and cognitive functions of 145 centenarians
No	ID	Gender	Self-rated health	Health change in past year	Hospital visits in past year	Fall frequency in past year	BMI	Disease presence	Bathing	Dressing	Eating	Cooking (Preparing meals)	Laundry	Moving around house	Bowel/Bladder control	Toileting	Grooming	Climbing stairs	Shopping	Phone use	Walking long distances (1km)	Independent outings	Reaching overhead/bending	Living alone	Pain in past month	Vision impairment	Hearing impairment	Poor sleep	MMSE	FI score
1	A13	female	0	0	1	0	1	0.5	0	0	0	1	0	0	0	0	0	0.5532	0.7429	1	0	0	0	0	0	1	0	0	0	6.7961
2	A15	male	0	0	0	0	1	0	0	0	0	0	0	0	0	0	0.2374	0.5532	0.7429	0.7782	0	0	0	0	1	1	1	0.5	0	6.8117
3	A17	female	0.5	0	0	1	0	0.5	1	1	1	1	1	1	1	1	1	1	1	1	1	1	1	0	1	1	0	0	0	19
4	A19	female	0	1	0.5	1	0	0.5	1	1	0	1	1	0.5	0.5	0.5	0.5	1	1	1	1	1	1	1	1	0	0	0	0	17
5	A21	female	0.5	0	0	1	1	1	1	1	0	1	1	0.5	0.5	1	1	1	1	1	1	1	1	1	1	1	1	0.5	0	21
6	A23	male	0.5	0	0	0	0	0.5	0	0	0	0	0	0	0	0	0	0.5	0.5	1	0.5	1	0	1	1	1	0	0.5	0	8
7	A25	female	0.5	0	0	0	1	0.5	0	0	0	0	0	0	0	0	0	0.5	1	1	0	0.5	0	0	0.5	0	0	0.5	0	6
8	A27	male	0.5	1	0.5	1	1	0.5	0	0	0	1	0.5	0	0	0	0	0.5	1	1	0.5	0	0	0	0	0	0	0.5	0	9.5
9	A29	female	1	1	0.1725	0.1303	1	1	1	1	1	1	1	1	1	1	1	1	1	1	1	1	1	1	0.5	0	1	0.5	0	22.3028
10	A34	female	0.2217	0	0.5	0	0	1	0	0	0	0.5	0	0	0	0	0	0	1	1	1	1	0	0.3468	0.5741	0.5036	0.5547	0.4925	0	8.6934
11	A36	female	0.5	1	0.5	0.5	0	0	1	1	0.5	1	1	1	0.5	1	1	1	1	1	1	1	1	0	0.5	1	1	1	0	20
12	A38	male	0.5	1	0	0.5	1	1	1	0.5	0	1	1	1	0.5	0.5	1	1	1	1	1	1	1	0	0.5	1	1	0.5	0	19.5
13	B01	male	0	1	0	0.5	1	0	0.5	0.5	0	1	1	0.5	1	1	1	1	1	1	1	1	1	1	1	0	0	0.5	0	17.5
14	B03	female	0.5	1	0	0	1	0.5	1	1	1	1	1	1	1	1	1	1	1	1	1	1	1	0	0.5	1	1	0	0	20.5
15	B05	female	0	0	1	0	1	1	0	0	0	0	0	0	0	0	0	0	0	0.5	0	0	0	0	1	0	0	0	1	5.5
16	B07	female	0	1	1	0	0.5	1	1	1	0	1	0	0	0	0	0	0.5	1	1	0	1	0.5	0	0.5	1	0.5547	0	0	12.5547
17	B10	male	0	0	0	0	0.5	0	0	0	0	0	1	0	0	0	0	1	0.5	0	0	0	0	0	1	0	0	0	0	4
18	B12	male	0.5	1	0	1	1	0.5	0	0	0	1	0	0	0	0	0	0	1	0	0	0	0	1	1	1	1	0	0	10
19	B14	female	0	0	1	1	0	0	1	1	1	1	1	1	1	1	1	1	1	1	1	1	1	1	0	0	0	0	0	18
20	B16	female	0	0	0	0	0	0	0.5	0	0	1	1	0	0	0	0	0	0	1	1	1	1	0	0.5	0	0	0.5	0	7.5
21	B18	female	0	0	0	0	0	0.5	0	0	0	0.5	1	0	0	0	0	0.5	1	1	0.5	1	1	0	0	0	0	0	0	7
22	B22	female	0	0	0	0	1	0.5	0	0	0	0	0	0	0	0	0	1	1	1	0.5	1	1	1	0.5	0	0	0	0	8.5
23	B24	female	0.5	0	0	0	0	0	1	1	0	1	1	0.5	0	0	0.5	1	1	1	1	1	1	1	0.5	0	0	0	0	13
24	B26	female	0.5	1	0	1	1	1	1	1	0.5	1	1	0.5	0.5	0.5	0.5	1	1	1	1	1	1	0	0.5	0	1	0.5	0	19
25	C01	male	0.5	0	0	0.5	0	0.5	0	0	0	1	0	0	0	0	0	1	1	1	1	1	0.5	0	0.5	0	1	0.5	0	10
26	C03	female	0.5	0	0	0	0	1	1	1	1	1	1	1	1	1	1	1	1	1	1	1	1	0	0.5	1	1	0	0	19
27	C05	female	0.5	0	0.5	0	1	0	1	1	0	1	1	0.5	0	0.5	1	1	1	1	1	1	1	0	0.5	1	1	1	1	18.5
28	C07	female	0	0	0	0	0	0.5	0	0	0	0	0	0	0	0	0	0	0	0	0	0	0	1	0.5	0	0	0.5	1	3.5
29	C08	female	0	0	0	1	0	1	0	0	0	0.5	0	0	0	0	0	0	0	1	0	0	0	0	0.5	1	0	1	1	7
30	C10	female	0.2217	0	0	0	0	1	0	0	0	0	0	0	0	0	0	0	1	1	0	0	0	1	1	0	1	1	0	7.2217
31	C11	female	0.5	0	0.5	1	0	1	0	0	0	0	0	0	0	0	0	0	0	1	0	0	0	1	1	1	0	1	1	9
32	D01	female	0.2217	0	0	0.5	1	1	1	1	0.5	1	1	0.5	0.5	0.5	0.5	1	1	1	1	1	1	0	1	1	1	1	0	19.2217
33	D03	female	0.1	0	0.5	0	1	1	0	0	0	1	0	0	0	0	0	1	1	1	1	1	0	0	1	1	0	1	0	11.6
34	D05	female	0.5	0	0.5	1	0	1	0	0	0	1	0.5	0	0	0	0	1	1	1	1	0.5	0.5	0	1	0	1	0.5	0	12
35	D07	female	0.5	0	0.1725	0.1303	0	1	1	1	0	1	1	0	0	0	0.5	1	1	1	1	1	1	0.3468	1	1	1	1	0	16.6496
36	D09	female	0	0	0.5	0	1	1	0.5	0.5	0	1	0	0	0	0	0	1	1	1	1	1	1	0	0.5	0	1	0.5	0	12.5
37	D11	female	0	0	0	0	0	0.5	1	0	0	1	1	0	0.5	0.5	0.5	0.5	0.5	0.5	0.5	0.5	0.5	0	0.5	0	0	0	1	9.5
38	D12	female	0.5	0	0	0	0	1	0	0	0	1	1	1	0	0.5	0	1	1	1	1	1	1	0	1	0	1	1	0	14
39	D14	female	0	0	0	0	0	0.5	0	0	0	0	0	0	0	0	0	0	1	1	0	0	0	1	1	0	0	0	1	5.5
40	D16	female	0	0	0	0	1	0	0	0	0	1	0	0	0	0	0	0	1	1	0	0	0	0	0	1	1	1	0	7
41	D19	female	0	0	0	0	1	0	1	1	1	1	1	1	1	1	1	1	1	1	1	1	1	0	0	0.5036	1	0.4925	0	17.9961
42	E01	female	0.5	1	1	0.5	0	1	0	0	0	0	0	0	0	0	0	1	1	1	0	0	0	1	1	0	0	0.5	0	9.5
43	E05	female	0	0	0	0	1	1	1	1	1	1	1	1	1	1	1	1	1	1	1	1	1	0	0	1	1	0	0	19
44	E08	male	0	1	0.5	0.5	1	0	0	0	0	1	0	0	0	0	0	1	1	1	1	1	1	0	0	0	0	0	1	11
45	E10	male	0	0	0	0	0	1	0	0	0	0.5	1	0	0	0	0	0	1	0.5	0	0	0	1	0	0	1	0	1	7
46	E13	female	0	0	0	0	0	0.5	0	0	0	1	1	0	0	0	0	0	1	0.5	0	1	0	1	0	0	1	0	1	8
47	E17	female	0	0	0.5	0	0	1	0	0	0	1	1	0	0	0	0	0	1	1	0.5	0.5	0	1	0.5	1	0	0.5	0	9.5
48	F01	male	0.5	1	0	0	1	1	0	0	0	1	1	1	0	0	0	1	1	1	1	1	1	0	1	1	1	0.5	0	16
49	F03	female	0.5	0	0	0	1	0	0	1	0	1	0	1	0	0	0	1	1	1	1	1	1	0	0	1	1	0	0	12.5
50	F05	female	0	0	0	0	0	1	0	0	0	0	0	0	0	0	0	0.5	1	0	0	0	0	1	0	1	1	0	1	6.5
51	F07	male	0.5	1	0.5	0	0	1	1	1	1	1	1	1	1	1	1	1	1	1	1	1	1	0	1	1	1	0.5	0	21.5
52	G01	female	1	0	0.5	0.5	0	0	1	0	0	1	1	0.5	1	1	0	0.5	1	1	1	1	1	0	0.5	0	0	0.5	1	15
53	G03	female	0	1	0	0	0	0	0	0	0	1	0	0	0	0	0	0.5532	1	1	0.5	0.5	0	0	0.5741	0	1	0.5	0	7.6273
54	G07	female	0.5	0	0.5	0.5	0	0.5	0.5	0	0	1	1	1	1	1	1	1	1	1	1	1	0.5	0.3468	0.5	1	0	0.4925	0	16.3393
55	G09	male	0.5	1	0	0.5	1	0.5	0	0	0	0	0	0	0	0	0	1	1	1	0.5	0.5	0	0.3468	0.5	0	1	0.5	0	9.8468
56	G13	female	0	1	0.5	0.5	0.5	1	1	0	0	1	0	1	0	0	0	1	1	1	1	1	0	1	0.5	0	0	1	1	15
57	G14	female	0	0	0	0	1	0.5	0	0	0	1	1	0	0	0	0	1	1	1	1	1	1	0.3468	0.5	1	1	0.5	0	12.8468
58	G16	male	0.5	0	0	0.5	0	0	0	0	0	0	0	0	0	0	0	0	0	0	0	0	0	0.3468	0.5	0	0	0.5	1	3.3468
59	G18	male	0	0	0	0	0.5	0.5	0	0	0	0	0	0	0	0	0	1	1	1	1	0	0	0.3468	1	0	0	0.5	0	6.8468
60	G19	male	0	0	1	0.5	0	0	0	0	0	0	0	0	0	0	0	0	0	0	0	0	0	0.3468	1	1	1	0	1	5.8468
61	G20	female	0	0	0	0	0	0.5	0	0	0	0	0	0	0	0	0	0	0	0	0	0	0	0	0.5	0	0	0.5	1	2.5
62	G21	female	0	0	0	0	1	0	0	0	0	0	0	0	0	0	0.2374	0	0.7429	0	0	0	0	0	1	0	0	1	1	4.9803
63	G24	female	0	0	1	1	1	0.5	0	0	0	1	0	0	0	0	0	1	1	1	0	0	1	0	1	1	0	1	1	12.5
64	G28	male	0	0	0	0	0.5	0	0	0	0	1	1	0	0	0	0	1	1	1	0.5	0	0	1	0	1	0	1	0	9
65	G30	male	0.2217	0	0	0	0.5	0.5	0.2972	0.2448	0.1303	1	0.4336	0.243	0.1783	0.2063	0.2374	0	0.7429	0.7782	0.5387	0.5845	0.5035	0.3468	0.5741	0.5036	0.5547	0.4925	0	9.8121
66	G32	female	0	0	0.5	0	0	1	0	0	0	0	0	0	0	0	0	0	1	0	0	1	0	0.3468	0	0	1	0	0	4.8468
67	G34	female	0	0	0	0	1	0.5	0	0	0	0	0	0.243	0	0	0	0	0	0	0	0	0	0	0	0	1	0.5	0	3.243
68	G36	female	0	0	0	0	0	0.5	0	0	0	0	0	0	0	0	0	0	0	0	0	0	0	1	0.5	0	0	0.5	1	3.5
69	G38	female	0.5	0	0	0	1	0	1	1	0	1	1	0	0.5	1	1	1	1	1	1	1	1	1	0.5	0	1	1	0	17.5
70	G40	female	0.5	0	0	0	1	0.5	0	0	0	0	0	0	0	0	0	0	0	0	0	1	1	0.3468	0.5	1	1	0.5	0	7.3468
71	G42	male	0	0	0	0	1	0.5	0	0	0	0.5	0	0	0	0	0	0	0.5	0	0	0	0	0	0	0	0	0.5	1	4
72	G46	female	0	0	0	0	1	0.5	0	0	0	1	0	0	0	0	0	0	0.5	1	0	0.5	0	0	0.5	0	0	0.5	0	5.5
73	G48	female	0.5	0	0	0	0.5	0	1	1	1	1	1	1	1	1	1	1	1	1	1	1	1	0	1	0	1	0.5	0	18.5
74	H02	female	0	0	0	0	1	0	0	0	0	1	1	0	0	0	0	0	1	1	0	1	0.5	0	0.5	0	1	0	0	8
75	H04	female	0	0	0	0	0	0.5	0	0	0	1	1	0.5	0	0	0	1	1	1	1	1	0.5	0	0.5	0	1	0.5	0	10.5
76	H06	male	0	0	0	0	0	0	0	0	0	0	0.5	0	0	0	0	0.5	0.5	1	0	0	0	0	1	0	1	0.5	0	5
77	H07	female	0	0	0	0	0	0	0	0	0	0	0	0	0	0	0	0	0	0	0	0	0	0	0	0	0	0	0	0
78	I01	female	0	0	0	0	0	0	0	0	0	0.5	0	0	0	0	0	0	1	0.5	0.5	0	0	1	0.5	0	0	0.5	0	4.5
79	I03	male	1	1	0	0	1	1	1	1	1	1	1	1	0.5	1	0.5	1	1	1	1	1	1	1	0.5	1	1	0.5	0	22
80	I05	female	0	0	0	0	0.5	0	0	0	0	0.5	1	0	0	0	0	0	0	0	0	0	0	0	0.5741	0	0	1	0	3.5741
81	I07	female	0.5	0	0	0	1	0	0	0	0.5	1	1	0	0	0	0.5	0.5	1	0.5	0	1	0.5	0	1	0	1	0.5	0	10.5
82	I10	female	0.5	0	0	0	0	0.5	0.5	0.5	0.5	1	1	1	0.5	0.5	0.5	1	1	1	1	1	0.5	0	0.5	0	1	0.5	0	14.5
83	I12	female	0.2217	0	0	0	1	0	1	1	1	1	1	1	1	1	1	1	1	1	1	1	1	0	0.5741	0.5036	0.5547	0.4925	0	18.3466
84	I13	female	0	0	0	0	0	0.5	0	0	0	0	0	0	0	0	0	0	0	1	0	0	0	1	1	0	0	0.5	1	5
85	I15	female	0.2217	0	0	0	0	0	0	0	0	0	0	0	0	0	0	0	0	1	0	0	0	0	1	0	0	1	1	4.2217
86	I16	male	0.2217	0	0	0	0.5	1	1	1	0	1	1	1	0	0	1	1	1	1	1	1	1	0	0.5741	0.5036	0.5547	0.4925	0	15.8466
87	I18	male	0	0.1761	0	0	0.5	1	0	0	0	1	0	0	0	0	0	0	1	1	0.5387	0.5845	0.5035	0.3468	1	1	1	1	1	11.6496
88	K05	female	0.5	0	0	0	1	1	0	0	0	0	0	0	0	0	0	1	1	1	0.5	0.5	0.5	0	0.5	1	1	0.5	0	10
89	K07	male	0.5	0	0	0	1	1	0.5	0	0	1	0	0	0	0	0	1	1	1	0.5	1	0.5	0.3468	0.5	1	1	0.5	0	12.3468
90	K09	female	0	0	0	0	0	1	0	0	0	0	0	0	0	0	0	0	0	0	0	0	0	1	0.5	1	1	0.5	0	5
91	K12	female	0.5	1	0	0	1	1	1	1	1	1	1	1	1	1	1	1	1	1	1	1	1	1	1	1	1	0.5	0	23
92	K14	male	0	0	0	0	0	1	0	0	0	0	0	0	0	0	0	0	0	0	0	0	0	0.3468	0.5	1	1	0.5	1	5.3468
93	K17	female	0.5	0	0	0	0	1	0	0	0	1	0	0	0	0	0	1	1	1	1	1	1	1	0.5	1	1	0.5	0	12.5
94	K19	female	0.5	1	0	0	1	1	0	0	0	1	0	1	1	1	1	1	1	1	1	1	1	1	0.5	1	1	0.5	0	18.5
95	K22	male	0	0	0	0	0	1	0	0	0	0	0	0	0	0	0	0	0	0.5	0	0	0	0	0.5	1	1	0	0	4
96	K26	female	0.5	1	0.5	0	1	1	1	1	0.5	1	1	1	0.5	0.5	1	1	1	1	1	1	1	0	1	1	1	0.5	0	21
97	K31	female	0	0	0	0	0	0.5	0	0	0	0.5	0	0	0	0	0	1	1	1	1	1	1	1	0.5	1	1	0.5	0	11
98	K36	female	0	0	0	0	0	0	0	0	0	0	0	0	0	0	0	0.5	0.5	1	0.5	1	1	1	0.5	0	0	0.5	1	7.5
99	K40	female	0	0	0	0	1	1	0	0	0	1	0	0	0	0	0	1	1	1	1	1	1	0	0.5	1	1	0.5	0	12
100	K42	female	0	0	0	0	0	0.5	0	0	0	0	0	0	0	0	0	0	0	1	0.5	1	1	0	0.5	1	1	0.5	1	8
101	K44	female	0.5	0	0.5	0	0	0.5	0	0	0	0	0	0	0	0	0	1	1	1	1	1	1	1	0.5	0	0	0.5	1	10.5
102	K48	female	0.5	0	0	0	0	0	0	0	0	0	0	0	0	0	0	1	1	1	1	1	1	1	0.5	1	1	0.5	1	11.5
103	M01	female	0.2217	1	0.5	0.5	0	0	1	0	0	1	1	1	1	1	1	1	1	1	1	1	1	1	0.5741	0	1	0	0	17.7958
104	M03	female	0	0	1	0	0.5	0.5	0	0	0	1	0	0	0	0	0	0	1	0.5	0	0	0	0	0.5	0	0	0	1	6
105	M05	female	0	0	0.5	0	1	0	0	0	0	1	0	0	0	0	0	0.5	1	0.5	0	0	0.5	0	0.5	0	0	0.5	0	6
106	M07	female	0	0	1	0	0	0	0	0	0	1	1	0	0	0	0	1	1	1	1	0.5	1	0	0.5	1	1	0.5	0	11.5
107	M09	male	0.2217	0.1761	0.1725	0.1303	1	0.5	0.2972	0.2448	0.1303	0.6319	0.4336	0.243	0.1783	0.2063	0.2374	0.5532	0.7429	0.7782	0.5387	0.5845	0.5035	0.3468	0.5741	0.5036	0.5547	0.4925	0	10.9761
108	M11	male	0	0	0	0	0	0	0.5	0.5	0	1	0.5	0	0	0	0.2374	1	1	1	0.5	0.5	1	0	0	0	0	0.5	0	8.2374
109	M15	male	0	0	0	0	0	0.5	0	0	0	0	0	0	0	0	0	0	0	0	0	0	0	1	0	0	0	0	0	1.5
110	M17	female	0	0	0	0	1	0	0	0	0	0	0	0	0	0	0	0	0	0	0	0	0	0	1	0	0	1	1	4
111	M19	female	0.2217	0	0	0	1	0	1	1	1	1	1	1	1	1	1	1	1	1	1	1	1	0	0.5	1	1	0.5	0	19.2217
112	M21	female	0.2217	0	0	0	1	0	0	0	0	0	0	0	0	0	0	0	0	0	0	0	0	0	1	0	0	1	0	3.2217
113	M23	female	0	0	0	0	0.5	0.5	0	0	0	1	1	0	0	0	0	1	1	1	1	1	1	0	0.5	1	0	1	0	11.5
114	M26	female	0.2217	0	0	0	0	0.5	0	0	1	1	1	0	0	1	0	0	1	1	1	1	1	0	0.5741	0.5036	0.5547	0.4925	0	11.8466
115	P01	female	0	0	0.5	0	0	0	0	0	0	1	1	0	0	0	0	1	1	1	1	1	1	0	0.5	1	1	0.5	0	11.5
116	P03	female	0.2217	0	0	0	0	0	1	0	0.1303	1	1	1	1	1	1	1	1	1	1	1	1	0	1	1	1	1	0	17.352
117	P07	male	0.2217	0	0	0	0	0	1	1	0	1	1	0	0	0	1	1	1	1	1	1	1	0	0.5741	0.5036	0.5547	0.4925	0	13.3466
118	P09	female	0.2217	0	0	0	0	0.5	1	1	0	1	1	0	0	0	0	1	1	1	1	1	1	0	1	1	1	1	1	15.7217
119	P11	male	0.2217	0	0	0	0	1	0	0	0	1	1	0	0	0	0	0	1	1	1	1	0	0	1	0	0	0.5	0	8.7217
120	P13	female	0.5	0	1	0	0	0.5	0	0	0	1	1	0	0	0	0	0.5	1	1	1	0.5	0.5	0.3468	0.5	1	1	0.5	0	11.8468
121	P16	female	0.5	0	0.5	0	0	0.5	0	0	0	0	0	0	0	0	0	0	0.5	0.5	0.5	0	1	0.3468	0	1	1	0.4925	0	6.8393
122	P18	female	0	0	0.5	0	0	0.5	0	0	0	0	0	0	0	0	0	0	0	1	0	0	0.5	1	0	1	1	0.5	1	7
123	P22	male	0.5	1	1	0	1	0	0.5	0.5	0.5	0.5	0.5	0.5	0.5	0.5	0.5	1	1	1	1	1	1	0	0.5	1	1	1	0	17.5
124	P26	female	0.5	0	0.5	0	0	0.5	0	0	0	0.5	0	0	0	0	0	0	0.5	0	0	0.5	0	0	0.5	0	1	0.5	1	6
125	P28	female	0.5	0	0.5	0	0	0.5	0	0	0	0	0	0	0	0	0	0	1	1	0	0	0	0	0.5	0	0	1	1	6
126	P30	male	0.5	0	0	0	1	0	1	1	0	1	1	1	0	0	1	1	1	1	1	1	1	1	0.5	0	0	0.5	0	15.5
127	X03	female	0.5	0	0	0	0	0.5	1	1	1	1	1	1	1	1	1	1	1	1	1	1	1	0.3468	0.5	1	1	0.5	0	19.3468
128	X05	female	0	0	0	0	0	0	0	0	0	0	0	0	0	0	0	0	0	0	0	0	0	0.3468	0	1	1	0.5	0	2.8468
129	Y01	female	0.5	0	0	0	0	1	0	0	0	0	0	0	0	0	0	0	0	1	0	0	0	0	0.5	1	0	0.5	0	4.5
130	Y03	female	0.5	0	0	0	0	0	1	1	0	1	1	1	0	0	0.5	1	1	1	1	1	1	0	0.5	1	1	0.5	0	15
131	Y05	male	0.5	1	0	0.5	1	0.5	0.5	0.5	0	1	0.5	0	0	0	0	1	1	1	0.5	1	0.5	0.3468	0.5	1	1	0.4925	0	14.3393
132	Y06	female	0	0.1761	0	0	0.5	0.5	0	0	0	0	0	0	0	0	0.2374	0	1	1	0.5	1	0	0.3468	0	1	0	0	0	6.2603
133	Y08	female	0.5	1	0	0	0	0.5	0	0	0	1	0	0	0	0	0	1	1	1	1	1	0.5	0	0	1	1	0.5	1	12
134	Y12	male	0	0	0	0	0	0.5	0	0	0	1	1	0	0	0	0	1	1	1	1	0	1	0	1	1	1	0.5	1	12
135	Y14	female	0	0	0	0	1	0	0	0	0	1	0	0	0	0	0	0	0	1	0	0	0	1	1	0	0	0.5	1	6.5
136	Y16	female	0	0	0	0	1	0.5	0	0	0	0	0	0	0	0	0	0	0	0	0	0	0	0	1	0	0	1	1	4.5
137	Y20	female	0	0	0	0	0	0.5	1	0	0	1	0	0	0	0	0	0	1	1	0	0	0	1	0.5	1	0	1	1	9
138	Z01	male	0	0	0.5	0	1	0	0	0	0	1	0	0	0	0	0	0.5	1	1	0.5	0.5	1	0	0.5	1	1	0	0	9.5
139	Z03	female	0.5	0	0	0	1	0.5	0	0	0	0	0	0	0	0	0	0	0.5	0.5	0.5	1	0.5	1	0.5	1	0	1	0	8.5
140	Z05	female	0.5	0	0.5	0	0	1	1	0.5	0	1	1	0.5	0.5	0.5	0.5	1	1	1	0.5	0.5845	1	1	0.5	0	0	0.5	0	14.5845
141	Z09	female	0	0	0	0	1	0	0	0	0	0	0	0	0	0	0	0	0	0	0	0	0	1	1	0	0	0	1	4
142	Z11	female	0	0	0	0	1	0	0	0	0	1	0	0	0	0	0	1	1	1	1	1	0	0	1	0	1	1	0	10
143	Z13	male	0	0	0	0	0	0	0	0	0	0	0	0	0	0	0	0	0	0	0	0	0	1	0.5	1	0	1	0	3.5
144	Z15	female	0	0	0	0	0	0	0	0	0	1	0	0	0	0	0	0	0	1	0	0	0	0	1	1	1	0.5	0	5.5
145	Z17	female	0	0	0	0	1	0	0	0	0	0	0	0	0	0	0	0	0	0	0	0	0	0	1	1	1	0.5	1	5.5
healthy centenarians (HC, FI < 11) and frail centenarians (FC, FI ≥ 11)

## Sheet:  S5
Table S5 General characteristics of healthy and frail centenarians
Characteristic	Healthy centenarians (HC group)	Frail centenarians (FC group)	p value (M-U)
Total participants	81	64	-
Age (years)	101 (3)	101 (2.75)	0.058
Frailty index (FI)	< 11	≥ 11	-
Male (n)	22	15	-
Female (n)	59	49	-
Height (cm)	146 (12)	147 (11.75)	0.632
Weight (kg)	40 (11)	42.3 (13)	0.928
BMI (kg/m²)	19.181 (5.773)	19.251 (3.982)	0.509
Systolic BP (mmHg)	158 (49.5)	147 (33.75)	0.014
Diastolic BP (mmHg)	83 (15.5)	79 (19.5)	0.024
Pulse (beats/min)	80 (15)	74 (13)	0.048
ALT (U/L)	12.2 (6.3)	9.25 (5.175)	< 0.001
AST (U/L)	22.6 (5.75)	19.5 (5.675)	0.001
ALP (U/L)	85 (27.6)	78 (23.5)	0.072
Total protein (g/L)	72 (8.15)	71.24 (8.675)	0.38
Albumin (g/L)	42.1 (4.15)	39.45 (3.85)	< 0.001
Globulin (g/L)	29.6 (5.85)	30.54 (6.6)	0.152
A/G ratio	1.417 (0.345)	1.339 (0.325)	0.003
Uric acid (μmol/L)	359 (132.6)	330.25 (166)	0.033
Glucose (mmol/L)	6.14 (2.33)	5.645 (2.138)	0.095
CRP (mg/L)	2.62 (3.035)	2.88 (5.76)	0.355
Note: p-value (M-U) represents the p-value calculated using the Mann Whitney test.
